# Supplementary material for: Oligodendroglial fatty acid metabolism as a central nervous system energy reserve
Source: Nat Neurosci. 2024 Sep 9;27(10):1934–44. doi: 10.1038/s41593-024-01749-6 (PMC11452346; doi:10.1038/s41593-024-01749-6)
Supplement: Supplementary file 3 — Source Data Fig. 1 Plotted source data for Fig. 1. Source Data Fig. 2 Plotted source data for Fig. 2. Source Data Fig. 3 Plotted source data for Fig. 3. Source Data Fig. 4 Plotted source data for Fig. 4. [file 41593_2024_1749_MOESM3_ESM.xlsx]

## Sheet: Fig.1
	Fig.1 c								Fig.1 e								Fig.1 f								Fig.1g							Fig.1h							Fig.1i
cell survival%	time	substrate	Optic nerve-num				cell type frequency%	time	substrate	Optic nerve-num	cell type				cell survival%	time	substrate	Optic nerve-num	cell type				cell survival%	time	substrate	Optic nerve-num				cell survival%	time	substrate	Optic nerve-num				cell survival%	time	substrate	Optic nerve-num
82.7924	24hr	Glc (0mM)	1				56.6628	24hr	Glc (10mM)	1	oligos				103.418	24hr	Glc (0mM)	1	oligos				93.0501	16hr	10mM Glc+hypoxia	1				99.5315	16hr	10mM GLC+ 4Br	1				101.707	16hr	10mM Glc+Thio	1
77.1854	24hr	Glc (0mM)	2				54.2144	24hr	Glc (10mM)	2	oligos				91.9529	24hr	Glc (0mM)	2	oligos				93.8551	16hr	10mM Glc+hypoxia	2				100.532	16hr	10mM GLC+ 4Br	2				101.128	16hr	10mM Glc+Thio	2
88.2018	24hr	Glc (0mM)	3				49.5409	24hr	Glc (10mM)	3	oligos				101.395	24hr	Glc (0mM)	3	oligos				76.784	16hr	10mM Glc+hypoxia	3				97.8487	16hr	10mM GLC+ 4Br	3				100.543	16hr	10mM Glc+Thio	3
79.0357	24hr	Glc (0mM)	4				51.8626	24hr	Glc (10mM)	4	oligos				92.9925	24hr	Glc (0mM)	4	oligos				17.0892	16hr	0mM Glc+hypoxia	1				19.2114	16hr	0mM GLC+ 4Br	1				101.277	16hr	0mM Glc+Thio	1
87.4949	24hr	Glc (0mM)	5				51.8718	24hr	Glc (10mM)	5	oligos				92.9925	24hr	Glc (0mM)	1	OPCs				20.0639	16hr	0mM Glc+hypoxia	2				16.7388	16hr	0mM GLC+ 4Br	2				98.9239	16hr	0mM Glc+Thio	2
85.6307	24hr	Glc (0mM)	6				56.6628	24hr	Glc (10mM)	6	oligos				98.6786	24hr	Glc (0mM)	2	OPCs				34.7374	16hr	0mM Glc+hypoxia	3				58.2576	16hr	0mM GLC+ 4Br	3				96.9392	16hr	0mM Glc+Thio	3
83.7512	24hr	Glc (0mM)	7				56.632	24hr	Glc (0mM)	1	oligos				103.811	24hr	Glc (0mM)	3	OPCs
81.8885	24hr	Glc (0mM)	8				51.8667	24hr	Glc (0mM)	2	oligos				73.4139	24hr	Glc (0mM)	1	Microglia
77.7401	24hr	Glc (0mM)	9				57.9273	24hr	Glc (0mM)	3	oligos				89.0613	24hr	Glc (0mM)	2	Microglia
77.928	24hr	Glc (0mM)	10				51.6861	24hr	Glc (0mM)	4	oligos				125.254	24hr	Glc (0mM)	3	Microglia
76.5424	24hr	Glc (0mM)	11				6.38918	24hr	Glc (10mM)	1	opcs				114.003	24hr	Glc (0mM)	4	Microglia
82.527	24hr	Glc (0mM)	12				4.19817	24hr	Glc (10mM)	2	opcs				126.627	24hr	Glc (0mM)	5	Microglia
99.1244	24hr	Glc (10mM)	1				4.44183	24hr	Glc (10mM)	3	opcs				23.0308	24hr	Glc (0mM)	1	Astrocytes
95.9848	24hr	Glc (10mM)	2				4.80043	24hr	Glc (0mM)	1	opcs				37.9464	24hr	Glc (0mM)	2	Astrocytes
99.1517	24hr	Glc (10mM)	3				5.19814	24hr	Glc (0mM)	2	opcs				27.9359	24hr	Glc (0mM)	3	Astrocytes
95.5968	24hr	Glc (10mM)	4				5.37671	24hr	Glc (0mM)	3	opcs
99.4373	24hr	Glc (10mM)	5				5.93911	24hr	Glc (10mM)	1	microglia
99.0883	24hr	Glc (10mM)	6				5.40818	24hr	Glc (10mM)	2	microglia
99.4946	24hr	Glc (10mM)	7				5.1528	24hr	Glc (10mM)	3	microglia
91.2426	24hr	Glc (10mM)	8				4.36525	24hr	Glc (0mM)	1	microglia
99.0663	24hr	Glc (10mM)	9				5.75346	24hr	Glc (0mM)	2	microglia
97.6773	24hr	Glc (10mM)	10				7.14489	24hr	Glc (0mM)	3	microglia
98.2436	24hr	Glc (10mM)	11				6.81551	24hr	Glc (0mM)	4	microglia
98.8975	24hr	Glc (10mM)	12				7.5548	24hr	Glc (0mM)	5	microglia
94.5222	16hr	Glc (0mM)	1				23.6177	24hr	Glc (10mM)	1	Astrocytes
98.6344	16hr	Glc (0mM)	2				21.1746	24hr	Glc (10mM)	2	Astrocytes
98.4575	16hr	Glc (0mM)	3				25.85	24hr	Glc (10mM)	3	Astrocytes
93.7253	16hr	Glc (0mM)	4				14.4222	24hr	Glc (0mM)	1	Astrocytes
89.6992	16hr	Glc (0mM)	5				10.513	24hr	Glc (0mM)	2	Astrocytes
98.8912	16hr	Glc (0mM)	6				6.90605	24hr	Glc (0mM)	3	Astrocytes
97.4499	16hr	Glc (0mM)	7
96.9997	16hr	Glc (0mM)	8
99.2266	16hr	Glc (10mM)	1
96.7486	16hr	Glc (10mM)	2
98.8709	16hr	Glc (10mM)	3
95.1374	16hr	Glc (10mM)	4
98.2027	16hr	Glc (10mM)	5
98.6787	16hr	Glc (10mM)	6
99.4055	16hr	Glc (10mM)	7
97.7437	16hr	Glc (10mM)	8

## Sheet: Fig.2
				fig.2b					fig.2b					fig.2b					fig.2b					fig.2b					fig.2b						fig2.c							fig2.f
				WT1-0.5mM glc					WT2-0.5mM glc					WT3-0.5mM glc					wt1-10mM glc					wt2-10mM glc					wt3-10mM glc
		AxonՓ(µm)	AxonՓ(nm)	outerՓ(nm)	Axonø/outerø		AxonՓ(µm)	AxonՓ(nm)	outerՓ(nm)	Axonø/outerø		AxonՓ(µm)	AxonՓ(nm)	outerՓ(nm)	Axonø/outerø		AxonՓ(µm)	AxonՓ(nm)	outerՓ(nm)	Axonø/outerø		AxonՓ(µm)	AxonՓ(nm)	outerՓ(nm)	Axonø/outerø		AxonՓ(µm)	AxonՓ(nm)	outerՓ(nm)	Axonø/outerø				g-ratio	time	substrate	Optic nerve-num				Puncta/cellbody	time	substrate	Optic nerve-num
		0.183984	183.984	436.693	0.421313		0.281816	281.816	547.827	0.514426		0.16196	161.96	364.887	0.443865		0.219358	219.358	498.662	0.439894		0.210403	210.403	473.99	0.443897		0.201254	201.254	382.394	0.5263				0.66543	24hr	10mM Glc	1				0.532407	8hr	10mM Glc	1
		0.259375	259.375	483.098	0.536898		0.328271	328.271	486.731	0.674441		0.19786	197.86	363.935	0.543669		0.22099	220.99	431.288	0.512395		0.219932	219.932	391.645	0.561559		0.225595	225.595	388.309	0.580968				0.657479	24hr	10mM Glc	2				1	8hr	10mM Glc	2
		0.267649	267.649	474.547	0.56401		0.3316	331.6	508.125	0.652596		0.204793	204.793	348.931	0.586915		0.221652	221.652	697.264	0.317889		0.231922	231.922	435.258	0.532839		0.229443	229.443	406.23	0.564811				0.634722	24hr	10mM Glc	3				0.624339	8hr	10mM Glc	3
		0.298725	298.725	506.558	0.589715		0.348125	348.125	468.099	0.743701		0.213617	213.617	461.506	0.462868		0.243535	243.535	474.878	0.512837		0.232687	232.687	548.633	0.424121		0.244652	244.652	473.942	0.516205				0.706475	24hr	0.5mM Glc	1				1.57778	8hr	10mM Glc	4
		0.301134	301.134	461.081	0.653105		0.348878	348.878	517.69	0.673913		0.214744	214.744	457.074	0.469825		0.259709	259.709	546.007	0.475651		0.245738	245.738	456.689	0.538085		0.24891	248.91	548.667	0.453664				0.716908	24hr	0.5mM Glc	2				10.6482	8hr	0mM Glc	1
		0.315185	315.185	661.427	0.476523		0.363049	363.049	530.677	0.684124		0.233837	233.837	563.244	0.415162		0.273985	273.985	283.438	na		0.256589	256.589	471.61	0.544071		0.258633	258.633	482.02	0.536561				0.672744	24hr	0.5mM Glc	3				20.6991	8hr	0mM Glc	2
		0.32989	329.89	676.706	0.487494		0.371276	371.276	598.171	0.620685		0.246216	246.216	480.759	0.512141		0.284855	284.855	628.178	0.453462		0.27029	270.29	505.264	0.534948		0.259438	259.438	450.466	0.575933											6.01587	8hr	0mM Glc	3
		0.331494	331.494	541.767	0.611877		0.388825	388.825	559.278	0.695226		0.248354	248.354	501.317	0.495403		0.298476	298.476	667.171	0.447375		0.271889	271.889	452.784	0.600483		0.271266	271.266	548.603	0.494467											6.18518	8hr	10mM Glc+lys05	1
		0.332595	332.595	528.317	0.629536		0.389419	389.419	696.47	0.559132		0.252575	252.575	622.021	0.406055		0.29976	299.76	584.36	0.512971		0.27236	272.36	530.198	0.513695		0		277.765	na											6.07831	8hr	10mM Glc+lys05	2
		0.345362	345.362	548.015	0.630206		0.394398	394.398	873.248	0.451644		0.264397	264.397	417.124	0.633858		0.309173	309.173	587.875	0.525915		0.27264	272.64	546.835	0.498579		0.281428	281.428	517.506	0.543815											11.0655	8hr	10mM Glc+lys05	3
		0.347864	347.864	484.306	0.718273		0.403645	403.645	715.703	0.563983		0.268096	268.096	641.777	0.417741		0.313971	313.971	557.948	0.562724		0.272928	272.928	583.96	0.467374		0.281538	281.538	509.723	0.552335											10.8778	8hr	10mM Glc+lys05	4
		0.369459	369.459	546.215	0.676398		0.415755	415.755	650.767	0.638869		0.272155	272.155	596.948	0.455911		0.316479	316.479	525.59	0.602141		0.274166	274.166	511.841	0.535646		0.28935	289.35	499.869	0.578851											17.5389	8hr	10mM Glc+lys06	5
		0.371193	371.193	572.537	0.648329		0.431723	431.723	675.579	0.639042		0.302516	302.516	516.775	0.585392		0.324749	324.749	512.067	0.634191		0.286561	286.561	443.538	0.64608		0.290703	290.703	472.747	0.614922
		0.373494	373.494	564.92	0.661144		0.437519	437.519	706.069	0.619656		0.308698	308.698	435.988	0.708043		0.328636	328.636	580.517	0.566109		0.292452	292.452	552.387	0.529433		0.295262	295.262	492.818	0.599131
		0.375842	375.842	486.569	0.772432		0.438674	438.674	669.855	0.65488		0.308778	308.778	511.329	0.603875		0.32989	329.89	891.718	0.369948		0.303266	303.266	556.272	0.545175		0.299319	299.319	508.129	0.589061
		0		385.647			0.438829	438.829	655.339	0.669622		0.321875	321.875	552.395	0.58269		0.337397	337.397	680.005	0.496167		0.303715	303.715	649.799	0.467398		0.302468	302.468	558.007	0.542051
		0.377262	377.262	641.181	0.588386		0.439384	439.384	692.173	0.63479		0.336882	336.882	655.579	0.51387		0.340139	340.139	559.356	0.608091		0.311349	311.349	516.22	0.603132		0.303593	303.593	528.857	0.574055
		0.391027	391.027	608.595	0.642509		0.439737	439.737	865.992	0.507783		0.343888	343.888	536.119	0.64144		0.34857	348.57	621.626	0.560739		0.326271	326.271	564.917	0.577556		0		312.936	na
		0.396241	396.241	640.137	0.618994		0.440998	440.998	823.541	0.53549		0.355416	355.416	612.207	0.580548		0.349097	349.097	623.347	0.560036		0.330171	330.171	593.855	0.55598		0.311256	311.256	478.102	0.651025
		0.406479	406.479	592.438	0.686112		0.450132	450.132	659.736	0.682291		0.356934	356.934	636.994	0.560342		0.35495	354.95	652.883	0.543666		0.336502	336.502	537.031	0.626596		0.311972	311.972	521.029	0.59876
		0.408132	408.132	588.346	0.693693		0.453299	453.299	664.824	0.681834		0.362719	362.719	549.783	0.659748		0.358314	358.314	575.01	0.623145		0.340443	340.443	521.71	0.652551		0.312573	312.573	615.017	0.508235
		0.408268	408.268	671.812	0.607712		0.454596	454.596	622.34	0.730463		0.363128	363.128	680.888	0.533315		0.362388	362.388	551.377	0.657242		0.34354	343.54	655.078	0.524426		0.318411	318.411	512.829	0.620892
		0.409772	409.772	637.859	0.642418		0.461394	461.394	643.13	0.71742		0.363884	363.884	527.018	0.690457		0.362662	362.662	507.209	0.715014		0.35599	355.99	617.881	0.576147		0.323193	323.193	554.767	0.582575
		0.410029	410.029	645.418	0.635293		0.464636	464.636	701.563	0.662288		0.363974	363.974	584.017	0.623226		0		375.605	na		0.359017	359.017	509.407	0.704774		0.331195	331.195	523.386	0.632794
		0.411923	411.923	672.826	0.612229		0.471032	471.032	647.367	0.727612		0.364768	364.768	695.835	0.524216		0.367784	367.784	563.717	0.652427		0.362183	362.183	742.241	0.487959		0.332639	332.639	517.55	0.642718
		0.412419	412.419	583.373	0.706957		0.474765	474.765	627.56	0.756525		0.365497	365.497	568.923	0.642437		0.36853	368.53	521.314	0.706924		0.365339	365.339	522.643	0.699022		0.334927	334.927	561.121	0.59689
		0.413524	413.524	598.561	0.690864		0.475217	475.217	705.855	0.67325		0.369336	369.336	595.923	0.61977		0.372026	372.026	659.767	0.563875		0.370608	370.608	741.202	0.500009		0.335531	335.531	551.564	0.608326
		0.41486	414.86	911.072	0.455354		0.477856	477.856	610.81	0.782332		0.370536	370.536	701.268	0.528379		0.375715	375.715	600.335	0.625843		0.375352	375.352	616.677	0.608669		0.336968	336.968	488.627	0.689621
		0.420467	420.467	659.795	0.637268		0.488703	488.703	624.863	0.782097		0.376017	376.017	529.442	0.710215		0.3833	383.3	667.22	0.574472		0.377426	377.426	664.423	0.568051		0.342239	342.239	557.759	0.613597
		0.428131	428.131	598.513	0.715325		0.491093	491.093	662.584	0.741179		0.377076	377.076	694.644	0.542833		0.385197	385.197	565.567	0.68108		0.383321	383.321	607.647	0.630828		0.343852	343.852	613.387	0.56058
		0.429609	429.609	908.374	0.472943		0.497642	497.642	795.842	0.625303		0.377152	377.152	655.78	0.57512		0.394738	394.738	760.621	0.518968		0.385111	385.111	618.459	0.622694		0.345691	345.691	518.638	0.666536
		0.431005	431.005	611.239	0.705134		0.499365	499.365	595.258	0.838906		0.379836	379.836	588.378	0.645566		0.395762	395.762	559.308	0.707592		0.385186	385.186	589.356	0.653571		0.346031	346.031	558.946	0.619078
		0.434664	434.664	733.324	0.592732		0.500146	500.146	1058.12	0.472674		0.382113	382.113	628.848	0.607639		0.400842	400.842	619.196	0.647359		0.388585	388.585	653.768	0.594378		0.352944	352.944	553.112	0.638105
		0.440042	440.042	619.393	0.71044		0.508673	508.673	658.056	0.772993		0.384751	384.751	636.131	0.60483		0.402666	402.666	690.59	0.583076		0.399857	399.857	531.862	0.751806		0.355863	355.863	483.491	0.736027
		0.457484	457.484	733.943	0.623324		0.514914	514.914	860.834	0.598157		0.386513	386.513	672.289	0.574921		0.402764	402.764	688.716	0.584804		0.399986	399.986	647.545	0.617696		0.358153	358.153	550.714	0.650343
		0.461645	461.645	700.095	0.659403		0.534812	534.812	876.397	0.61024		0.392266	392.266	564.807	0.694514		0.40763	407.63	827.598	0.492546		0.401424	401.424	723.499	0.554836		0.366811	366.811	628.934	0.583227
		0.463676	463.676	680.297	0.681578		0.538057	538.057	823.26	0.653568		0.392361	392.361	604.882	0.648657		0.410769	410.769	688.152	0.596916		0.403225	403.225	562.584	0.716738		0.371576	371.576	574.571	0.646702
		0.470242	470.242	622.349	0.755591		0.545954	545.954	741.723	0.736062		0.396335	396.335	526.242	0.753142		0.417871	417.871	700.361	0.596651		0.403276	403.276	634.272	0.63581		0.374774	374.774	629.498	0.595354
		0.481472	481.472	767.151	0.62761		0.547582	547.582	779.444	0.702528		0.398206	398.206	639.482	0.622701		0		423.827	na		0.403322	403.322	639.84	0.630348		0.375864	375.864	659.711	0.56974
		0.482752	482.752	661.118	0.730206		0.548094	548.094	818.292	0.669803		0.406362	406.362	603.741	0.673074		0.426866	426.866	685.509	0.622698		0.405355	405.355	658.407	0.61566		0.381664	381.664	686.704	0.555791
		0.483329	483.329	775.892	0.622934		0.548155	548.155	777.973	0.704594		0.42053	420.53	612.73	0.686322		0.428806	428.806	665.336	0.644495		0.405915	405.915	639.969	0.634272		0.381951	381.951	557.933	0.684582
		0.487942	487.942	685.618	0.711683		0.557674	557.674	794.419	0.701989		0.421153	421.153	688.605	0.611604		0.430996	430.996	600.978	0.717158		0.406093	406.093	547.288	0.74201		0.38351	383.51	648.157	0.591692
		0.48834	488.34	735.528	0.663931		0.562015	562.015	764.49	0.73515		0.424999	424.999	614.537	0.691576		0.432569	432.569	642.182	0.673593		0.411111	411.111	704.415	0.58362		0.383956	383.956	613.868	0.62547
		0.496837	496.837	725.975	0.684371		0.565881	565.881	774.299	0.73083		0.432817	432.817	923.129	0.468859		0.443715	443.715	671.748	0.660537		0.413854	413.854	682.457	0.606417		0.3848	384.8	559.455	0.687811
		0.497966	497.966	725.147	0.68671		0.56938	569.38	845.998	0.673028		0.43913	439.13	572.714	0.766753		0.445767	445.767	808.948	0.551045		0.420943	420.943	633.037	0.664957		0.38952	389.52	701.568	0.555212
		0.498107	498.107	746.949	0.666855		0.569409	569.409	691.283	0.823699		0.442536	442.536	688.365	0.642879		0.446387	446.387	748.024	0.596755		0.423661	423.661	626.051	0.67672		0.391144	391.144	609.097	0.64217
		0.507148	507.148	778.108	0.651771		0.569562	569.562	828.907	0.687124		0.443682	443.682	707.745	0.626895		0.45549	455.49	603.443	0.754818		0.435296	435.296	584.427	0.744825		0.391745	391.745	573.885	0.68262
		0.507543	507.543	739.037	0.686763		0.57292	572.92	816.463	0.701709		0.445016	445.016	624.73	0.712332		0.458292	458.292	821.256	0.558037		0.439596	439.596	664.811	0.661234		0.396293	396.293	591.269	0.670242
		0.50784	507.84	778.161	0.652615		0.573625	573.625	851.215	0.67389		0.452812	452.812	681.792	0.66415		0.458832	458.832	685.262	0.669571		0.44316	443.16	680.858	0.650885		0.396939	396.939	651.351	0.609409
		0.511418	511.418	718.881	0.711408		0.577471	577.471	785.385	0.735272		0.453094	453.094	726.862	0.623357		0.465782	465.782	743.675	0.626324		0.446738	446.738	657.974	0.67896		0.404391	404.391	609.469	0.663513
		0.5164	516.4	676.593	0.763235		0.580193	580.193	879.647	0.659575		0.455943	455.943	732.033	0.622844		0.470847	470.847	653.443	0.720564		0.446798	446.798	680.949	0.656141		0.408025	408.025	612.207	0.666482
		0.526336	526.336	769.473	0.684021		0.582278	582.278	834.156	0.698045		0.456323	456.323	685.63	0.665553		0.474578	474.578	743.289	0.638484		0.44739	447.39	626.476	0.714136		0.409742	409.742	585.595	0.699702
		0.528493	528.493	764.269	0.691502		0.591545	591.545	845.278	0.699823		0.456762	456.762	763.663	0.598119		0.479809	479.809	661.464	0.725374		0.450132	450.132	646.955	0.69577		0.417238	417.238	714.591	0.583883
		0.538042	538.042	1030.83	0.521948		0.600665	600.665	903.334	0.664943		0.459453	459.453	767.824	0.598383		0.482876	482.876	657.4	0.734524		0.457363	457.363	809.272	0.565153		0.418083	418.083	699.936	0.597316
		0.539953	539.953	786.801	0.686264		0.602083	602.083	766.535	0.785461		0.461077	461.077	769.868	0.598904		0.484596	484.596	909.83	0.532623		0.45867	458.67	701.365	0.653967		0.419158	419.158	672.424	0.623354
		0		552.036	na		0.603932	603.932	931.525	0.648326		0.469218	469.218	770.283	0.60915		0.487752	487.752	768.773	0.634455		0.461913	461.913	827.171	0.558425		0.420894	420.894	616.576	0.68263
		0.548539	548.539	780.495	0.702808		0.604373	604.373	766.287	0.788704		0.483436	483.436	813.874	0.593993		0.491228	491.228	697.448	0.704322		0.462918	462.918	741.932	0.623936		0.422895	422.895	626.789	0.674701
		0.548554	548.554	690.369	0.794581		0.604803	604.803	838.922	0.720929		0.489847	489.847	752.183	0.651234		0.492433	492.433	799.293	0.616085		0.471238	471.238	713.174	0.660761		0.423261	423.261	627.267	0.674771
		0.548693	548.693	1021.1	0.537354		0.629514	629.514	875.829	0.718764		0.492827	492.827	709.374	0.694734		0.498231	498.231	693.386	0.718548		0.471929	471.929	738.26	0.639245		0.426256	426.256	735.287	0.579714
		0.54958	549.58	767.14	0.716401		0.635258	635.258	885.272	0.717585		0.49662	496.62	716.948	0.692686		0.500901	500.901	754.088	0.664247		0.472865	472.865	611.077	0.773822		0.429061	429.061	618.996	0.693156
		0.55372	553.72	704.426	0.786058		0.636501	636.501	877.264	0.725553		0.504826	504.826	684.632	0.737369		0.501148	501.148	931.707	0.537882		0.477614	477.614	694.671	0.687539		0.431389	431.389	723.976	0.595861
		0.558358	558.358	795.663	0.701752		0.637584	637.584	840.773	0.75833		0.505109	505.109	802.762	0.629213		0.501651	501.651	751.788	0.667277		0.483927	483.927	688.131	0.703248		0.431432	431.432	636.832	0.677465
		0.56413	564.13	851.535	0.662487		0.63784	637.84	862.622	0.73942		0.506236	506.236	791.202	0.639831		0.508685	508.685	649.735	0.782911		0.484439	484.439	660.008	0.733989		0.434812	434.812	644.592	0.674553
		0.573827	573.827	934.659	0.613943		0.642192	642.192	933.529	0.687918		0.506798	506.798	820.746	0.617485		0.511163	511.163	781.836	0.653799		0.484822	484.822	738.529	0.65647		0.436551	436.551	653.879	0.667633
		0.576003	576.003	1002.58	0.574523		0.643358	643.358	874.77	0.73546		0.512103	512.103	832.288	0.615296		0.511966	511.966	756.208	0.677018		0.485209	485.209	696.093	0.697046		0.437529	437.529	805.83	0.542954
		0.582498	582.498	916.11	0.635839		0.646192	646.192	896.706	0.720629		0.527512	527.512	839.503	0.628362		0.518618	518.618	751.887	0.689756		0.489438	489.438	816.425	0.599489		0.438443	438.443	673.396	0.651093
		0.582916	582.916	772.262	0.754817		0.646917	646.917	1023.37	0.632145		0.529738	529.738	900.715	0.588131		0.518626	518.626	799.223	0.648913		0.491455	491.455	717.803	0.684665		0.446012	446.012	655.027	0.680906
		0.585077	585.077	832.263	0.702995		0.652551	652.551	840.498	0.776386		0.531854	531.854	793.719	0.670079		0.524347	524.347	773.288	0.678076		0.492001	492.001	912.773	0.539018		0.45004	450.04	712.636	0.631515
		0.588672	588.672	824.671	0.713827		0.663776	663.776	1229.63	0.539816		0.546869	546.869	866.843	0.630874		0.52616	526.16	854.761	0.615563		0.495301	495.301	683.062	0.725118		0.453818	453.818	684.494	0.662999
		0.589633	589.633	820.451	0.718668		0.664911	664.911	909.977	0.73069		0.547582	547.582	770.739	0.710464		0.527202	527.202	757.999	0.695518		0.496907	496.907	727.952	0.68261		0.454196	454.196	741.923	0.612187
		0.59211	592.11	780.027	0.759089		0.679319	679.319	987.11	0.68819		0.549779	549.779	768.246	0.71563		0.5333	533.3	746.977	0.713945		0.500204	500.204	637.827	0.784232		0.459156	459.156	859.281	0.534349
		0.592898	592.898	835.543	0.709595		0.679872	679.872	857.614	0.792748		0.552978	552.978	734.568	0.752793		0.538383	538.383	793.602	0.678404		0.502962	502.962	881.317	0.570694		0.467454	467.454	758.397	0.616371
		0.59814	598.14	770.342	0.77646		0.684563	684.563	908.528	0.753486		0.553504	553.504	790.853	0.699882		0.538747	538.747	1064.48	0.506114		0.503069	503.069	708.04	0.710509		0.477224	477.224	683.639	0.698064
		0.598482	598.482	807.596	0.741066		0.685241	685.241	929.466	0.737242		0.556658	556.658	753.286	0.738973		0.54071	540.71	704.582	0.76742		0.509889	509.889	665.333	0.766367		0.482316	482.316	662.874	0.727613
		0.60538	605.38	889.746	0.680397		0.690073	690.073	933.609	0.739145		0.559389	559.389	1002.42	0.55804		0.542239	542.239	887.883	0.61071		0.524721	524.721	714.17	0.734729		0.484907	484.907	711.415	0.68161
		0.605707	605.707	988.588	0.6127		0.690665	690.665	945.629	0.730376		0.573492	573.492	928.702	0.61752		0.544739	544.739	773.178	0.704545		0.530914	530.914	694.781	0.764146		0.488547	488.547	867.831	0.562952
		0.608992	608.992	780.294	0.780464		0.696242	696.242	1013.93	0.686678		0.578846	578.846	770.251	0.751503		0.554	554	842.824	0.657314		0.532246	532.246	804.656	0.661458		0.499163	499.163	781.207	0.638963
		0.619626	619.626	872.747	0.709972		0.698306	698.306	911.494	0.766111		0.580004	580.004	743.983	0.779594		0.567961	567.961	724.734	0.783682		0.541248	541.248	847.444	0.638683		0.504556	504.556	682.857	0.738891
		0.626954	626.954	916.326	0.684204		0.700897	700.897	855.565	0.819221		0.580207	580.207	866.438	0.669647		0.568146	568.146	805.448	0.705379		0.544959	544.959	968.954	0.562419		0.512482	512.482	873.57	0.586653
		0.633474	633.474	978.408	0.647454		0.7067	706.7	998.805	0.707546		0.580456	580.456	861.922	0.673444		0.58231	582.31	736.227	0.790939		0.547616	547.616	700.956	0.781241		0.517067	517.067	783.071	0.660307
		0.636771	636.771	981.551	0.648739		0.715934	715.934	1042.05	0.687045		0.58138	581.38	977.857	0.594546		0.584755	584.755	761.535	0.767864		0.552387	552.387	739.213	0.747264		0.546117	546.117	825.227	0.661778
		0.646569	646.569	948.169	0.681913		0.720009	720.009	976.847	0.737075		0.58269	582.69	901.089	0.64665		0.586997	586.997	792.564	0.740631		0.552705	552.705	856.455	0.64534		0.550729	550.729	803.618	0.685311
		0.648883	648.883	1146.34	0.566046		0.732076	732.076	1006.87	0.727082		0.583019	583.019	1018.51	0.572421		0.599044	599.044	1035.15	0.578705		0.553675	553.675	789.541	0.701262		0.5594	559.4	686.99	0.814277
		0.654974	654.974	860.153	0.761462		0.736042	736.042	1114.69	0.660309		0.58315	583.15	904.72	0.644564		0.600569	600.569	835.42	0.718883		0.555548	555.548	871.395	0.637539		0.586261	586.261	774.526	0.756929
		0.660865	660.865	877.459	0.753157		0.738663	738.663	925.443	0.798172		0.591838	591.838	905.229	0.653799		0.616372	616.372	821.224	0.750553		0.565341	565.341	722.265	0.782733		0.589888	589.888	885.263	0.666343
		0.663225	663.225	881.417	0.752453		0		766.333	na		0.593121	593.121	840.695	0.705512		0.617102	617.102	810.363	0.761513		0.566096	566.096	781.814	0.72408		0.605571	605.571	779.675	0.776697
		0.667557	667.557	890.075	0.750001		0.753554	753.554	924.742	0.81488		0.603713	603.713	878.776	0.686994		0.61958	619.58	977.808	0.633641		0.566832	566.832	1024.11	0.553488		0.617991	617.991	889.014	0.695142
		0.669096	669.096	1149.83	0.581906		0.758699	758.699	973.013	0.779742		0.604291	604.291	923.335	0.654466		0.620931	620.931	828.775	0.749216		0.57222	572.22	934.608	0.612257		0.626895	626.895	911.342	0.687881
		0.670686	670.686	904.937	0.741142		0.769315	769.315	1015.74	0.757391		0.606328	606.328	782.741	0.774621		0.62676	626.76	1033.29	0.606565		0.578186	578.186	779.37	0.741863		0.630848	630.848	1027.08	0.614218
		0.676614	676.614	970.91	0.696887		0.772352	772.352	1104.3	0.699404		0.615289	615.289	875.126	0.703086		0.627915	627.915	995.149	0.630976		0.578343	578.343	873.813	0.661861		0.651278	651.278	953.856	0.682785
		0.678905	678.905	959.478	0.707578		0.777766	777.766	919.642	0.845727		0.616027	616.027	872.447	0.706091		0		647.035	na		0.578903	578.903	912.313	0.634544		0.672528	672.528	1114	0.603707
		0.680855	680.855	1014.72	0.670981		0.779773	779.773	1000.57	0.779325		0.625721	625.721	842.229	0.742935		0.656375	656.375	935.107	0.701925		0.583603	583.603	776.259	0.751815		0.67278	672.78	941.364	0.714686
		0.697006	697.006	1145.45	0.608499		0.78155	781.55	1078.62	0.724583		0.628993	628.993	864.362	0.727696		0.667276	667.276	889.528	0.750146		0.58384	583.84	810.681	0.720184		0.683392	683.392	879.736	0.776814
		0.706113	706.113	1004.2	0.703159		0.788876	788.876	1044.62	0.755182		0.630557	630.557	827.353	0.762137		0.684219	684.219	993.75	0.688522		0.593907	593.907	776.836	0.76452		0.706206	706.206	1122.02	0.629405
		0.707865	707.865	1120.79	0.631578		0.803058	803.058	966.37	0.831005		0.633246	633.246	982.006	0.64485		0.691701	691.701	1035.61	0.667918		0.594376	594.376	879.823	0.675563		0.709898	709.898	1172.06	0.605685
		0.712552	712.552	1023.61	0.696118		0.806918	806.918	1270.42	0.635161		0.643355	643.355	932.604	0.689847		0.693612	693.612	1095.51	0.633138		0.596951	596.951	817.686	0.73005		0.715259	715.259	1050.06	0.681158
		0.712789	712.789	909.879	0.783388		0.812198	812.198	1193.77	0.680363		0.657302	657.302	838.297	0.784093		0.693946	693.946	1191.1	0.582611		0.597256	597.256	999.759	0.597399		0.777739	777.739	1166.51	0.666726
		0.717662	717.662	1097.03	0.654186		0.846008	846.008	1148.09	0.736882		0.66197	661.97	902.868	0.733186		0.697909	697.909	998.67	0.698839		0.597301	597.301	918.103	0.650582		0.950657	950.657	1345.41	0.706595
		0.730311	730.311	1030.84	0.708464		0.846193	846.193	1161.41	0.728592		0.673068	673.068	1065.91	0.63145		0.697963	697.963	1008.83	0.69185		0.604698	604.698	1018.24	0.593868		0.991243	991.243	1283.77	0.772134
		0.733262	733.262	945.895	0.775204		0.850113	850.113	1124.43	0.756037		0.683482	683.482	926.003	0.738099		0.698749	698.749	1111.75	0.628514		0.605762	605.762	843.693	0.717988		1.16638	1166.38	1506.93	0.774011
		0.73329	733.29	885.615	0.828001		0.854693	854.693	1049.5	0.814385		0.700708	700.708	1132.55	0.618702		0.702671	702.671	980.575	0.716591		0.609398	609.398	808.189	0.754029		1.2492	1249.2	1725.9	0.723796
		0.73612	736.12	905.291	0.813131		0.861098	861.098	1176.83	0.73171		0.702721	702.721	1026.91	0.684307		0.729771	729.771	1050.06	0.694977		0.61764	617.64	1140.81	0.541405
		0.740483	740.483	984.716	0.751976		0.901536	901.536	1161.42	0.776237		0.706145	706.145	983.59	0.717926		0.736603	736.603	1117.02	0.659438		0.622187	622.187	964.687	0.644963
		0.769755	769.755	1044.04	0.737284		0.917007	917.007	1278.91	0.717022		0.711095	711.095	995.994	0.713956		0.738364	738.364	1063.95	0.693985		0.625074	625.074	792.053	0.789182
		0.780747	780.747	1032.68	0.756041		0.922867	922.867	1143.51	0.807047		0.711888	711.888	958.72	0.742539		0.753976	753.976	951.532	0.792381		0.634178	634.178	1021.98	0.62054
		0.784346	784.346	1009.84	0.776702		0.924186	924.186	1229.25	0.751832		0.730822	730.822	1050.44	0.695732		0.760675	760.675	1154.73	0.658746		0.673933	673.933	905.425	0.744327
		0.795582	795.582	1048.89	0.758497		0.924197	924.197	1188.92	0.777344		0.748239	748.239	975.942	0.766684		0.78742	787.42	1208.53	0.651554		0.682684	682.684	884.85	0.771526
		0.80154	801.54	1265.59	0.633334		0.972996	972.996	1225.33	0.794069		0.751326	751.326	1038.89	0.723204		0.802984	802.984	1102.39	0.728403		0.69097	690.97	878.571	0.78647
		0.803688	803.688	1106.33	0.726444		0.980046	980.046	1327.71	0.738146		0.757135	757.135	1090.33	0.694411		0.811356	811.356	1051.55	0.771578		0.697095	697.095	1078.57	0.646312
		0.81867	818.67	1043.47	0.784567		0.98617	986.17	1255.64	0.785395		0.785579	785.579	1075.91	0.730153		0.813778	813.778	1239.66	0.65645		0.725275	725.275	934.727	0.775921
		0.855987	855.987	1340.05	0.638771		1.00373	1003.73	1290.31	0.777897		0.788526	788.526	1212.79	0.650176		0.814899	814.899	1008.24	0.808238		0.73814	738.14	1052.55	0.701285
		0.870995	870.995	1222.78	0.712309		1.02303	1023.03	1275.23	0.80223		0.795219	795.219	1154.8	0.688619		0.850071	850.071	1332.67	0.63787		0.7437	743.7	1058.4	0.702661
		0.871755	871.755	1155.02	0.754751		1.03928	1039.28	1261.04	0.82415		0.798691	798.691	1041.91	0.766567		0.85215	852.15	1165.04	0.731436		0.746095	746.095	986.001	0.756688
		0.874014	874.014	1379.89	0.633392		1.05358	1053.58	1514.63	0.6956		0.80071	800.71	1082.56	0.739642		0.870596	870.596	1259.47	0.691238		0.747361	747.361	1086.67	0.687752
		0.875909	875.909	1143.93	0.765704		1.06239	1062.39	1220.83	0.870218		0.820001	820.001	1103.3	0.743225		0.979816	979.816	1376.83	0.711648		0.755891	755.891	985.687	0.766867
		0.89401	894.01	1170.49	0.763793		1.13251	1132.51	1356.04	0.835154		0.823702	823.702	1084.43	0.759568		0.981366	981.366	1390.41	0.705813		0.756284	756.284	1100.15	0.687436
		0.91143	911.43	1237.74	0.736367		1.13854	1138.54	1424.11	0.799476		0.829308	829.308	1183.39	0.700791		1.01261	1012.61	1167.74	0.867157		0.761616	761.616	1119.99	0.680021
		0.914256	914.256	1298.05	0.704328		1.23941	1239.41	1473.56	0.8411		0.839122	839.122	1166.81	0.719159		1.02811	1028.11	1390.43	0.739414		0.794518	794.518	989.999	0.802544
		0.916763	916.763	1156.67	0.79259		1.25783	1257.83	1428.02	0.880825		0.842329	842.329	1217.84	0.691656		1.03022	1030.22	1191.93	0.864327		0.821216	821.216	1036.57	0.792245
		0.921071	921.071	1604.8	0.573948		1.34862	1348.62	1916.86	0.703555		0.850914	850.914	1178.96	0.721753		1.04171	1041.71	1333.03	0.781454		0.839705	839.705	1321.93	0.635212
		0.921965	921.965	1453.52	0.6343		1.35742	1357.42	1876.05	0.723551		0.86086	860.86	1230.94	0.699354		1.14729	1147.29	1323.56	0.86682		0.868457	868.457	1194.82	0.726854
		0.945695	945.695	1372.75	0.688905		1.40418	1404.18	1729.84	0.811743		0.865623	865.623	1151.48	0.751747		1.23767	1237.67	1496.1	0.827266		0.891408	891.408	1150.34	0.774907
		0.955301	955.301	1229.92	0.776716		1.61945	1619.45	1848.17	0.876249		0.871201	871.201	1172.44	0.743068		1.2457	1245.7	1486.02	0.838281		0.959289	959.289	1158.83	0.827807
		0.967553	967.553	1103.37	0.876904		1.80421	1804.21	2193.04	0.822697		0.922681	922.681	1299.97	0.709771		1.2488	1248.8	1453.24	0.859319		1.00034	1000.34	1149.06	0.870571
		0.978916	978.916	1274.57	0.768034							0.92979	929.79	1259.79	0.738051		1.27256	1272.56	1445.81	0.880172		1.07455	1074.55	1597.52	0.672633
		1.01621	1016.21	1315.57	0.772453							0.93283	932.83	1330.51	0.701108		1.28612	1286.12	1595.44	0.806123		1.08888	1088.88	1619.77	0.672241
		1.01673	1016.73	1390.33	0.73129							0.937887	937.887	1320.25	0.710386		1.2976	1297.6	1723.82	0.752747		1.21108	1211.08	1553.61	0.779526
		1.02015	1020.15	1230.11	0.829316							0.94764	947.64	1492.8	0.634809		1.32338	1323.38	1611.21	0.821359		1.31732	1317.32	1760.65	0.7482
		1.02729	1027.29	1493.24	0.687963							0.960796	960.796	1161.91	0.826909		1.32534	1325.34	1529.31	0.866627		1.37569	1375.69	1841.66	0.746984
		1.03058	1030.58	1457.21	0.707228							0.961177	961.177	1397.53	0.687769		1.73909	1739.09	2035.55	0.854355		1.54851	1548.51	2039.04	0.759429
		1.03177	1031.77	1371.12	0.752497							0.981217	981.217	1332.14	0.736571		1.80353	1803.53	2120.01	0.850722
		1.0461	1046.1	1418.86	0.737282							1.03204	1032.04	1433.8	0.71979		1.87644	1876.44	2215.52	0.846951
		1.05285	1052.85	1517.61	0.693756							1.04125	1041.25	1345.36	0.773956
		1.06055	1060.55	1259.49	0.842042							1.05733	1057.33	1282.66	0.824325
		1.0785	1078.5	1361.12	0.792366							1.07058	1070.58	1534.4	0.697714
		1.08294	1082.94	1422.83	0.761118							1.07588	1075.88	1353.95	0.79462
		1.09854	1098.54	1349.63	0.813958							1.10825	1108.25	1539.7	0.719781
		1.10619	1106.19	1512.72	0.731261							1.15586	1155.86	1772.81	0.651991
		1.13112	1131.12	1345.44	0.840702							1.21797	1217.97	1565.34	0.778087
		1.16197	1161.97	1493.4	0.778071							1.24886	1248.86	1533.91	0.814171
		1.20849	1208.49	1494.24	0.808767							1.28255	1282.55	1571.41	0.816175
		1.21382	1213.82	1600.7	0.758306							1.29764	1297.64	1703.88	0.761583
		1.21693	1216.93	1474.11	0.82554							1.29867	1298.67	1606.09	0.80859
		1.28724	1287.24	1752.81	0.734387							1.32435	1324.35	1782.12	0.74313
		1.33051	1330.51	1684.97	0.789637							1.3542	1354.2	1891.29	0.716018
		1.33595	1335.95	1637.27	0.815962							1.35596	1355.96	1659.76	0.816958
		1.34633	1346.33	1829.92	0.735731							1.40996	1409.96	1811.44	0.778367
		1.35819	1358.19	1724.91	0.7874							1.414	1414	1776.03	0.796157
		1.42049	1420.49	1589.91	0.893441							1.48473	1484.73	1712.02	0.867234
		1.45816	1458.16	2189.62	0.665939							1.50167	1501.67	1697.77	0.884494
		1.46833	1468.33	1600.28	0.917542							1.58019	1580.19	2057.81	0.767898
		1.47427	1474.27	1696.42	0.869045							1.61754	1617.54	1883.87	0.858627
		1.49147	1491.47	1672.69	0.891656							1.62196	1621.96	1847.68	0.87784
		1.51729	1517.29	1812.69	0.83704							1.85003	1850.03	2167.05	0.85371
		1.61714	1617.14	1899.04	0.851558							1.89487	1894.87	2339.58	0.809919
		1.76857	1768.57	1973.63	0.896098
		1.78464	1784.64	1998.16	0.893143
		1.79691	1796.91	2148.99	0.836165
		1.8654	1865.4	2317.03	0.805083
		1.95934	1959.34	2160.55	0.906874

## Sheet: Fig.3
				fig3.d						fig3.e							fig3.f							fig3.g							fig3.h							fig3.i							fig3.j
		CAPA	Frq.	Treatment	Optic nerve-num				CAPA	Frq.	Treatment	Optic nerve-num				ATP	Frq.	Treatment	Optic nerve-num				ATP	Frq.	Treatment	Optic nerve-num				CAPA	Frq.	Treatment	Optic nerve-num				ATP	Frq.	Treatment	Optic nerve-num				CAPA	Frq.	Genotype (MFP2)	Optic nerve-num
		1.02282	0.2HZ	ctr	1				1.02282	0.2HZ	ctr	1				1.02665	0.2HZ	ctr	1				1.02665	0.2HZ	ctr	1				1.02282	0.2HZ	ctr	1				1.02665	0.2HZ	ctr	1				0.93773	0.2HZ	ctr	1
		0.898736	0.2HZ	ctr	2				0.898736	0.2HZ	ctr	2				0.897618	0.2HZ	ctr	2				0.897618	0.2HZ	ctr	2				0.898736	0.2HZ	ctr	2				0.897618	0.2HZ	ctr	2				0.841146	0.2HZ	ctr	2
		1.01787	0.2HZ	ctr	3				1.01787	0.2HZ	ctr	3				0.843973	0.2HZ	ctr	3				0.843973	0.2HZ	ctr	3				1.01787	0.2HZ	ctr	3				0.843973	0.2HZ	ctr	3				1.04083	0.2HZ	ctr	3
		0.98613	0.2HZ	ctr	4				0.98613	0.2HZ	ctr	4				0.843483	0.2HZ	ctr	4				0.843483	0.2HZ	ctr	4				0.98613	0.2HZ	ctr	4				0.843483	0.2HZ	ctr	4				0.982014	0.2HZ	ctr	4
		0.931593	0.2HZ	ctr	5				0.931593	0.2HZ	ctr	5				1.06338	0.2HZ	ctr	5				1.06338	0.2HZ	ctr	5				0.931593	0.2HZ	ctr	5				1.06338	0.2HZ	ctr	5				0.988476	0.2HZ	ctr	5
		0.770642	0.2HZ	ctr	6				0.770642	0.2HZ	ctr	6				0.57557	0.2HZ	4Br	1				0.719232	0.2HZ	Etox	1				0.770642	0.2HZ	ctr	6				0.64936	0.2HZ	Thio	1				1.05108	0.2HZ	ctr	6
		0.976122	0.2HZ	ctr	7				0.976122	0.2HZ	ctr	7				0.53295	0.2HZ	4Br	2				0.768737	0.2HZ	Etox	2				0.976122	0.2HZ	ctr	7				0.837573	0.2HZ	Thio	2				1.07355	0.2HZ	ctr	7
		0.641446	0.2HZ	4Br	1				0.966149	0.2HZ	Etox	1				0.636109	0.2HZ	4Br	3				0.746621	0.2HZ	Etox	3				0.827608	0.2HZ	Thio	1				0.479901	0.2HZ	Thio	3				0.865544	0.2HZ	KO	1
		0.909245	0.2HZ	4Br	2				0.903912	0.2HZ	Etox	2				0.539265	0.2HZ	4Br	4				0.975002	1HZ	ctr	1				0.886268	0.2HZ	Thio	2				0.837336	0.2HZ	Thio	4				0.901677	0.2HZ	KO	2
		0.606063	0.2HZ	4Br	3				0.881804	0.2HZ	Etox	3				0.975002	1Hz	ctr	1				0.799358	1HZ	ctr	2				0.914574	0.2HZ	Thio	3				0.426014	0.2HZ	Thio	5				0.930092	0.2HZ	KO	3
		0.824392	0.2HZ	4Br	4				0.82747	0.2HZ	Etox	4				0.799358	1Hz	ctr	2				0.636299	1HZ	ctr	3				0.985505	0.2HZ	Thio	4				0.975002	1HZ	ctr	1				0.895611	0.2HZ	KO	4
		0.957904	0.2HZ	4Br	5				0.699392	0.2HZ	Etox	5				0.636299	1Hz	ctr	3				0.849627	1HZ	ctr	4				0.74209	0.2HZ	Thio	5				0.799358	1HZ	ctr	2				0.989298	0.2HZ	KO	5
		0.982242	1Hz	ctr	1				0.887049	0.2HZ	Etox	6				0.849627	1Hz	ctr	4				1.08583	1HZ	ctr	5				0.982242	1HZ	ctr	1				0.636299	1HZ	ctr	3				0.9533	0.2HZ	KO	6
		0.874727	1Hz	ctr	2				0.982242	1HZ	ctr	1				1.08583	1Hz	ctr	5				0.547907	1HZ	Etox	1				0.874727	1HZ	ctr	2				0.849627	1HZ	ctr	4				0.642206	0.2HZ	KO	7
		0.970707	1Hz	ctr	3				0.874727	1HZ	ctr	2				0.218755	1Hz	4Br	1				0.601658	1HZ	Etox	2				0.970707	1HZ	ctr	3				1.08583	1HZ	ctr	5				0.890315	1HZ	ctr	1
		0.895951	1Hz	ctr	4				0.970707	1HZ	ctr	3				0.324856	1Hz	4Br	2				0.560833	1HZ	Etox	3				0.895951	1HZ	ctr	4				0.39758	1HZ	Thio	1				0.701457	1HZ	ctr	2
		0.891464	1Hz	ctr	5				0.895951	1HZ	ctr	4				0.343826	1Hz	4Br	3				0.937017	3HZ	ctr	1				0.891464	1HZ	ctr	5				0.603273	1HZ	Thio	2				1.01317	1HZ	ctr	3
		0.610103	1Hz	ctr	6				0.891464	1HZ	ctr	5				0.343009	1Hz	4Br	4				0.706776	3HZ	ctr	2				0.610103	1HZ	ctr	6				0.260587	1HZ	Thio	3				0.945648	1HZ	ctr	4
		0.935849	1Hz	ctr	7				0.610103	1HZ	ctr	6				0.937017	3Hz	ctr	1				0.666082	3HZ	ctr	3				0.935849	1HZ	ctr	7				0.804237	1HZ	Thio	4				0.966177	1HZ	ctr	5
		0.400977	1Hz	4Br	1				0.935849	1HZ	ctr	7				0.706776	3Hz	ctr	2				0.665056	3HZ	ctr	4				0.680908	1HZ	Thio	1				0.253171	1HZ	Thio	5				1.01818	1HZ	ctr	6
		0.783969	1Hz	4Br	2				0.893328	1HZ	Etox	1				0.666082	3Hz	ctr	3				0.99637	3HZ	ctr	5				0.705604	1HZ	Thio	2				0.937017	3HZ	ctr	1				1.04087	1HZ	ctr	7
		0.361363	1Hz	4Br	3				0.797852	1HZ	Etox	2				0.665056	3Hz	ctr	4				0.410495	3HZ	Etox	1				0.798258	1HZ	Thio	3				0.706776	3HZ	ctr	2				0.733887	1HZ	KO	1
		0.692323	1Hz	4Br	4				0.8336	1HZ	Etox	3				0.99637	3Hz	ctr	5				0.721585	3HZ	Etox	2				0.897296	1HZ	Thio	4				0.666082	3HZ	ctr	3				0.781189	1HZ	KO	2
		0.852311	1Hz	4Br	5				0.597106	1HZ	Etox	4				0.0954948	3Hz	4Br	1				0.383791	3HZ	Etox	3				0.579571	1HZ	Thio	5				0.665056	3HZ	ctr	4				0.832433	1HZ	KO	3
		0.919631	3Hz	ctr	1				0.459095	1HZ	Etox	5				0.169652	3Hz	4Br	2				0.847325	7HZ	ctr	1				0.919631	3HZ	ctr	1				0.99637	3HZ	ctr	5				0.822134	1HZ	KO	4
		0.813916	3Hz	ctr	2				0.759013	1HZ	Etox	6				0.163907	3Hz	4Br	3				0.674453	7HZ	ctr	2				0.813916	3HZ	ctr	2				0.215458	3HZ	Thio	1				0.956219	1HZ	KO	5
		0.860655	3Hz	ctr	3				0.919631	3HZ	ctr	1				0.202058	3Hz	4Br	4				0.546252	7HZ	ctr	3				0.860655	3HZ	ctr	3				0.494183	3HZ	Thio	2				0.907141	1HZ	KO	6
		0.772866	3Hz	ctr	4				0.813916	3HZ	ctr	2				0.847325	7HZ	ctr	1				0.450189	7HZ	ctr	4				0.772866	3HZ	ctr	4				0.19871	3HZ	Thio	3				0.524074	1HZ	KO	7
		0.848506	3Hz	ctr	5				0.860655	3HZ	ctr	3				0.674453	7HZ	ctr	2				0.918384	7HZ	ctr	5				0.848506	3HZ	ctr	5				0.698512	3HZ	Thio	4				0.797941	3HZ	ctr	1
		0.472123	3Hz	ctr	6				0.772866	3HZ	ctr	4				0.546252	7HZ	ctr	3				0.255468	7HZ	Etox	1				0.472123	3HZ	ctr	6				0.11865	3HZ	Thio	5				0.540184	3HZ	ctr	2
		0.869948	3Hz	ctr	7				0.848506	3HZ	ctr	5				0.450189	7HZ	ctr	4				0.583939	7HZ	Etox	2				0.869948	3HZ	ctr	7				0.847325	7HZ	ctr	1				0.914367	3HZ	ctr	3
		0.261295	3Hz	4Br	1				0.472123	3HZ	ctr	6				0.918384	7HZ	ctr	5				0.246183	7HZ	Etox	3				0.534889	3HZ	Thio	1				0.674453	7HZ	ctr	2				0.875274	3HZ	ctr	4
		0.620685	3Hz	4Br	2				0.869948	3HZ	ctr	7				0.0703846	7HZ	4Br	1											0.539513	3HZ	Thio	2				0.546252	7HZ	ctr	3				0.897781	3HZ	ctr	5
		0.205222	3Hz	4Br	3				0.784637	3HZ	Etox	1				0.0603988	7HZ	4Br	2											0.640837	3HZ	Thio	3				0.450189	7HZ	ctr	4				0.92247	3HZ	ctr	6
		0.549299	3Hz	4Br	4				0.667528	3HZ	Etox	2				0.0683405	7HZ	4Br	3											0.773435	3HZ	Thio	4				0.918384	7HZ	ctr	5				0.947439	3HZ	ctr	7
		0.735765	3Hz	4Br	5				0.740915	3HZ	Etox	3				0.0756278	7HZ	4Br	4											0.443779	3HZ	Thio	5				0.0222224	7HZ	Thio	1				0.621657	3HZ	KO	1
		0.774207	7Hz	ctr	1				0.397766	3HZ	Etox	4																		0.774207	7HZ	ctr	1				0.45225	7HZ	Thio	2				0.595401	3HZ	KO	2
		0.709843	7Hz	ctr	2				0.283694	3HZ	Etox	5																		0.709843	7HZ	ctr	2				0.0884097	7HZ	Thio	3				0.71246	3HZ	KO	3
		0.659845	7Hz	ctr	3				0.598466	3HZ	Etox	6																		0.659845	7HZ	ctr	3				0.530626	7HZ	Thio	4				0.658279	3HZ	KO	4
		0.572837	7Hz	ctr	4				0.774207	7HZ	ctr	1																		0.572837	7HZ	ctr	4				0.0303482	7HZ	Thio	5				0.873815	3HZ	KO	5
		0.723167	7Hz	ctr	5				0.709843	7HZ	ctr	2																		0.723167	7HZ	ctr	5											0.829772	3HZ	KO	6
		0.259094	7Hz	ctr	6				0.659845	7HZ	ctr	3																		0.259094	7HZ	ctr	6											0.337032	3HZ	KO	7
		0.7278	7Hz	ctr	7				0.572837	7HZ	ctr	4																		0.7278	7HZ	ctr	7											0.6187	7HZ	ctr	1
		0.147159	7Hz	4Br	1				0.723167	7HZ	ctr	5																		0.373969	7HZ	Thio	1											0.36598	7HZ	ctr	2
		0.398191	7Hz	4Br	2				0.259094	7HZ	ctr	6																		0.36667	7HZ	Thio	2											0.680722	7HZ	ctr	3
		0.0849131	7Hz	4Br	3				0.7278	7HZ	ctr	7																		0.463513	7HZ	Thio	3											0.584878	7HZ	ctr	4
		0.36371	7Hz	4Br	4				0.604999	7HZ	Etox	1																		0.592571	7HZ	Thio	4											0.713992	7HZ	ctr	5
		0.504197	7Hz	4Br	5				0.485125	7HZ	Etox	2																		0.284994	7HZ	Thio	5											0.651341	7HZ	ctr	6
									0.542959	7HZ	Etox	3																																0.701849	7HZ	ctr	7
									0.239198	7HZ	Etox	4																																0.514992	7HZ	KO	1
									0.164881	7HZ	Etox	5																																0.417978	7HZ	KO	2
									0.402975	7HZ	Etox	6																																0.517836	7HZ	KO	3
																																												0.378402	7HZ	KO	4
																																												0.589257	7HZ	KO	5
																																												0.55501	7HZ	KO	6
																																												0.157037	7HZ	KO	7

## Sheet: Fig.4
				fig.4c							fig.4d							fig.4e																				fig.4g
																										KO1				KO2				KO3				KO4				CTR1				CTR2
			GLUT1 (WB)	age (month)	genotype (Glut1)	Sample-num				GLUT3 (WB)	age (month)	genotype (Glut1)	Sample-num				MCT1 (WB)	age (month)	genotype (Glut1)	Sample-num					AxonՓ(nm)	outerՓ(nm)	Axonø/outerø		AxonՓ(nm)	outerՓ(nm)	Axonø/outerø		AxonՓ(nm)	outerՓ(nm)	Axonø/outerø		AxonՓ(nm)	outerՓ(nm)	Axonø/outerø		AxonՓ(nm)	outerՓ(nm)	Axonø/outerø		AxonՓ(nm)	outerՓ(nm)	Axonø/outerø		AxonՓ(nm)
			1.118	7	CTR	1				0.988	7	CTR	1				0.869	7	CTR	1					1246.78	1737.02	0.717773		522.978	816.786	0.640288		708.768	970.609	0.730231		1150.3	1627.43	0.706822		533.957	786.181	0.679179		990.559	1374.05	0.720904		668.575
			1.034	7	CTR	2				1.24	7	CTR	2				1.219	7	CTR	2					461.221	706.712	0.65263		780.401	1184.66	0.658754		1540.17	2030.3	0.758596		1303	1705.87	0.763833		707.412	963.739	0.734029		865.67	1160.58	0.745895		1261.36
			0.563	7	CTR	3				0.79	7	CTR	3				1.02	7	CTR	3					582.987	846.765	0.688487		2287.55	2954.65	0.774221		1151.92	1649.94	0.698158		1892.28	2502.75	0.756083		695.905	871.129	0.798854		464.225	698.031	0.665049		1507.82
			1.285	7	CTR	4				0.982	7	CTR	4				0.891	7	CTR	4					846.196	1304.95	0.648451		932.557	1188.22	0.784835		774.494	1066.07	0.726494		890.246	1187.36	0.749769		549.944	908.539	0.605306		963.327	1306.96	0.737077		526.838
			0.317	7	icko	1				0.689	7	icko	1				0.704	7	icko	1					695.368	1053.15	0.660275		1305.91	1871.38	0.697832		929.956	1333.3	0.697484		1263.78	1728.11	0.731312		381.667	538.579	0.708655		598.556	843.235	0.709833		473.814
			0.146	7	icko	2				0.726	7	icko	2				0.959	7	icko	2					1141.32	1472.6	0.775036		810.63	1125.34	0.720343		1363.39	1770.22	0.770183		1200.81	1732.84	0.69297		1319.21	1958.39	0.673618		1764.64	2478.69	0.711922		1140.02
			0.136	7	icko	3				0.88	7	icko	3				0.803	7	icko	3					690.581	947.884	0.72855		566.839	787.601	0.719703		878.309	1130.62	0.77684		817.039	1109.3	0.736537		733.345	1061.58	0.690806		1076.87	1498.01	0.718866		637.303
			0.249	7	icko	4				0.861	7	icko	4				1.068	7	icko	4					787.809	1113.33	0.707613		1441.57	2008.22	0.717831		694.783	882.308	0.787461		701.736	1037.5	0.676373		1296.09	1832.58	0.70725		612.721	950.588	0.644571		535.312
																									547.536	741.767	0.738151		684.995	993.164	0.68971		1053.14	1455.02	0.723795		1619.88	2191.63	0.739122		1338.75	1917.95	0.69801		753.217	1013.67	0.743057		650.322
																									658.507	846.878	0.777571		2298.42	2979.91	0.771305		1025.73	1411.36	0.726765		760.567	1188.47	0.639955		1092.82	1445.87	0.755823		678.789	1002.06	0.677396		855.128
																									1178.4	1620.35	0.727249		568.571	830.319	0.684762		1048.82	1419.95	0.738632		753.165	1117.94	0.673708		2435.43	3168.44	0.768652		668.129	964.031	0.693058		1036.26
																									677.846	1008.53	0.672115		544.998	791.835	0.688272		1243.41	1650.73	0.753248		1043.38	1382.96	0.75445		1277.43	1860.62	0.686563		920.721	1253.29	0.734641		1060.78
																									814.298	1139.34	0.714712		487.589	729.967	0.66796		1080.22	1599.76	0.675238		277.927	281.082	0.988776		678.837	855.68	0.79333		823.811	1121.23	0.734736		482.962
																									456.779	849.374	0.537783		1286.96	1762.18	0.730324		1010.5	1318.29	0.766525		795.692	1136.41	0.700182		715.709	989.947	0.722977		1124.85	1611.16	0.698164		901.639
																									1558.43	2218.43	0.702493		1145.55	1579.54	0.725241		2086.71	2665.03	0.782998		992.718	1392.91	0.712691		1023.98	1445.53	0.708374		925.405	1328.28	0.696692		1549.13
																									672.715	948.264	0.709418		525.479	734.448	0.715475		2155.52	2497.89	0.862934		974.199	1301.66	0.748428		711.289	1232.03	0.577332		861.898	1233.82	0.698562		1919.28
																									944.364	1306.6	0.722765		1226.05	1670.42	0.73398		955.87	1329.94	0.718731		770.195	1146.88	0.671554		813.388	1174.14	0.692752		705.007	999.953	0.705041		570.902
																									2342.82	3059.34	0.765794		743.533	992.368	0.749251		830.785	1189.57	0.698391		1280.57	1668.45	0.767523		426.572	615.561	0.692982		959.747	1285.89	0.746368		1727.23
																									647.848	926.778	0.699032		857.207	1151.03	0.744729		1016.93	1358.78	0.748416		668.536	996.637	0.670792		874.456	1440.35	0.607115		527.167	727.853	0.724277		511.937
																									619.891	863.069	0.71824		1167.02	1452.48	0.803466		710.45	888.351	0.79974		745.457	1108.01	0.67279		1297.34	1775.84	0.730548		594.429	854.319	0.695793		2126.32
																									661.026	934.218	0.707571		887.458	1370	0.647778		508.467	706.897	0.719294		731.34	990.563	0.738307		2171.51	3019.42	0.719179		981.794	1309.04	0.750009		1457.04
																									610.427	876.362	0.696546		625.403	869.57	0.71921		585.786	769.032	0.761718		570.735	818.294	0.69747		1320.33	1834.62	0.719678		682.113	976.357	0.698631		1127.59
																									782.767	1089.98	0.718151		1837.05	2493.88	0.73662		854.388	1095.05	0.780224		1697.87	2369.39	0.716586		1173.22	1513.04	0.775406		912.635	1408.3	0.648042		2468.63
																									558.496	853.383	0.65445		667.781	959.771	0.695771		713.672	960.976	0.742653		1186.76	1569.42	0.756181		1249.58	2032.3	0.614861		456.176	625.723	0.729038		415.272
																									870.888	1179.67	0.738244		769.705	1112.06	0.692143		542.375	717.918	0.755484		565.328	748.437	0.755345		847.551	1316.5	0.64379		739.098	1015.44	0.727861		836.976
																									761.174	1008.37	0.75486		908.87	1186.45	0.766044		927.563	1285.23	0.721711		776.397	1052.44	0.737714		904.978	1295.39	0.698616		887.557	1185.12	0.748918		1050.53
																									704.77	955.05	0.737941		906.44	1274.89	0.710994		630.342	782.285	0.80577		1161.51	1630.3	0.712449		549.646	740.737	0.742026		451.793	656.937	0.687726		892.272
																									561.242	797.832	0.70346		1251.32	1630.54	0.767428		1742.42	2381.09	0.731775		861.202	1199.6	0.717908		688.289	1041	0.661181		555.743	766.252	0.725274		705.784
																									1098.05	1444.85	0.759976		484.635	742.443	0.652758		1637.26	2125.28	0.770374		971.456	1385.99	0.700912		708.662	1027.25	0.689866		385.878	597.328	0.646006		675.851
																									1206.13	1609.63	0.749324		1248.35	1641.68	0.760407		1216.6	1650.92	0.736924		719.646	1044.5	0.688983		1056.38	1450.17	0.728447		1100.49	1546.25	0.711714		1642.18
																									917.711	1259.46	0.728654		1056.59	1512.74	0.698463		618.816	842.01	0.734928		489.374	678.634	0.721116		662.868	1133.8	0.584645		803.47	1234.82	0.650675		1070.25
																									830.868	1271.63	0.653389		687.679	1007.78	0.682372		519.482	806.65	0.643999		808.622	1253.89	0.64489		529.197	792.783	0.667518		938.2	1465.98	0.63998		1194.31
																									576.126	797.573	0.722349		865.818	1188.29	0.728623		583.695	774.706	0.75344		477.871	673.563	0.709468		902.442	1272.4	0.709247		511.136	812.17	0.629346		825.497
																									1001.03	1384.25	0.723156		1197.91	1527.38	0.78429		526.875	805.767	0.65388		806.93	1050.16	0.768388		514.313	731.752	0.702852		604.827	841.114	0.719079		967.409
																									717.155	957.706	0.748825		647.159	903.016	0.716664		1313.04	1787.64	0.73451		1493.98	2026.03	0.737392		936.045	1432.13	0.653604		924.2	1299.25	0.711332		878.395
																									946.385	1312.46	0.721075		2380.45	3269.19	0.728149		768.879	1151.9	0.667485		922.623	1286.77	0.717006		486.317	746.511	0.651452		518.161	742.681	0.69769		1395.13
																									1169.93	1495	0.78256		948.776	1291.55	0.734604		542.834	742.394	0.731194		646.166	817.608	0.790312		478.201	711.865	0.671758		1013.85	1355.02	0.748219		948.786
																									1123.11	1537.78	0.730346		891.015	1134.31	0.78551		1473.4	2139.87	0.688545		589.373	835.871	0.7051		614.649	944.874	0.650509		964.13	1320.16	0.730313		1065.96
																									595.002	915.715	0.649768		867.864	1130.05	0.76799		1070.64	1490.67	0.718228		2157.76	2995.81	0.720258		789.655	1319.63	0.598393		1403.63	2067.78	0.678809		579.343
																									362.369	550.343	0.658443		768.333	1099.79	0.698618		685.344	1186.59	0.577576		949.352	1288.96	0.736525		1091.05	1699.98	0.641803		1735.36	2477.86	0.700346		1399.77
																									720.206	1021.32	0.705173		1522.49	1900.67	0.801027		535.863	787.643	0.680338		481.827	772.541	0.623691		1616.29	2353.18	0.686855		593.585	794.39	0.747221		1811.6
																									547.56	774.57	0.706921		683.793	972.448	0.703167		546.116	858.869	0.635854		828.675	1180.52	0.70196		892.548	1292.53	0.690541		694.07	957.285	0.72504		984.691
																									737.241	1025.86	0.718655		499.412	700.684	0.71275		558.068	818.334	0.681956		1596.91	2298.87	0.694652		994.299	1512.68	0.657311		968.411	1301.8	0.743904		1169.59
																									776.502	1049.37	0.739967		729.122	998.033	0.730559		641.865	945.356	0.678966		466.05	676.845	0.688563		1087.56	1500.84	0.724636		486.734	780.418	0.623684		1035.4
																									636.866	922.84	0.690115		869.585	1200.6	0.724291		523.73	724.078	0.723306		553.058	738.521	0.748873		817.247	1204.32	0.678598		620.794	881.513	0.704237		650.171
																									884.134	1146.89	0.770897		1146.11	1445.36	0.792959		1234.65	1660.3	0.743631		757.609	1063.07	0.712664		758.288	1122.58	0.675489		578.068	854.895	0.676187		528.676
																									1606.72	2185.59	0.735142		764.38	977.615	0.781883		721.616	1035.53	0.696858		1119.32	1547.64	0.723245		597.619	896.425	0.666669		707.449	971.955	0.727862		1978.65
																									771.925	1151.81	0.670186		845.874	1134.9	0.745331		896.878	1247.8	0.718767		765.52	1056.04	0.724899		987.275	1497.06	0.659475		682.046	988.045	0.690298		610.856
																									572.203	769.156	0.743937		708.523	874.816	0.809911		611.859	886.393	0.690279		1053.21	1390.46	0.757451		1462.22	2072.42	0.705558		507.15	696.908	0.727715		698.191
																									545.557	704.994	0.773847		811.411	1134.45	0.715246		644.108	865.686	0.744044		1313.27	1869.94	0.702304		761.26	1225.22	0.621326		674.759	942.772	0.715718		819.343
																									766.842	1091.88	0.702314		805.242	1228.97	0.655216		865.727	1204.18	0.718933		1312.33	1699.89	0.772009		1172.2	1608.42	0.72879		484.919	698.834	0.693898		602.715
																									851.945	1287.87	0.661515		791.156	1092.37	0.724259		489.32	636.031	0.769334		564.655	792.7	0.712318		771.853	1140.5	0.676766		912.678	1176.5	0.775759		1123.72
																									585.103	828.952	0.705834		927.655	1221.82	0.759239		688.389	968.804	0.710556		510.449	707.361	0.721624		999.212	1428.9	0.699287		546.014	753.996	0.72416		967.104
																									495.458	697.956	0.709871		534.957	739.213	0.723685		725.195	1009.91	0.718083		487.394	709.397	0.687054		794.831	1261.94	0.629848		799.351	1202.06	0.664982		1055.55
																									701.605	1061.85	0.660738		818.994	1063.44	0.770135		1321.81	1729.2	0.764407		831.041	1115.04	0.7453		938.524	1359.63	0.690278		968.482	1289.03	0.751327		1818.51
																									777.169	1107.88	0.701489		697.904	913.264	0.764187		1081.84	1572.13	0.688133		1001.91	1505.34	0.665569		478.214	839.136	0.569889		2037.33	2845.23	0.71605		671.267
																									430.314	664.034	0.648029		584.391	765.563	0.763348		493.443	678.615	0.727133		1225.52	1729.76	0.708494		555.796	796.191	0.698069		805.287	1169.18	0.688761		810.461
																									938.441	1301.94	0.720799		838.917	1156.98	0.725089		548.338	829.288	0.661215		990.781	1426.09	0.694756		1047.59	1563.6	0.669985		761.187	1088.2	0.699495		818.426
																									778.829	1202.49	0.647679		1000.27	1430.36	0.699316		1545.1	2172.75	0.711129		759.83	1024.92	0.741355		846.595	1254.01	0.675109		1837.88	2550.09	0.720714		535.429
																									597.35	833.428	0.716739		938.381	1341.31	0.699602		645.978	833.322	0.775184		1204.74	1731.48	0.695786		1234.93	1716.19	0.719574		1739.12	2244.91	0.774696		682.281
																									1258.27	1688.92	0.745016		746.27	996.515	0.74888		537.323	788.055	0.681835		2333.33	3102.05	0.752188		1137.35	1584.63	0.717738		430.877	604.523	0.712755		641.078
																									906.729	1260.4	0.719396		1325.14	1794.58	0.738414		770.625	1077.4	0.715265		505.344	671.574	0.752476		560.512	854.384	0.656042		561.476	825.993	0.679759		1191.27
																									1036.05	1355.12	0.764547		1267.44	1770.83	0.715732		741.228	1039.97	0.712738		1357.35	1742.9	0.778785		891.203	1342.87	0.663655		611.57	917.932	0.666247		1049.09
																									1033.49	1439.57	0.717913		1350.04	1792.79	0.753036		1261.31	1664.96	0.757559		793.613	1094.02	0.725413		893.836	1176.08	0.760012		1202.93	1779.28	0.676075		556.226
																									630.207	883.953	0.712941		957.72	1353.3	0.70769		863.528	1259.59	0.685565		892.247	1283.69	0.695065		970.96	1575.67	0.616222		483.789	698.763	0.69235		1055.8
																									824.627	1237.48	0.666378		668.477	954.092	0.700643		920.361	1291.85	0.712437		566.492	808.938	0.700291		855.657	1219.84	0.70145		1803.03	2295.23	0.785554		1423.96
																									563.103	789.962	0.712822		721.911	959.601	0.752304		1481.91	2085.6	0.710541		1914.9	2571.42	0.744685		813.686	1272.22	0.639578		1019.73	1543.87	0.660506		588.137
																									689.531	1015.44	0.679044		792.853	1197.94	0.661846		1142.11	1585.28	0.720448		1004.8	1475.1	0.681172		1875.96	2550.19	0.735614		1013.8	1388.91	0.729927		870.459
																									564.231	790.659	0.713621		587.183	807.904	0.726798		763.75	1155	0.661257		523.166	733.872	0.712885		708.949	985.034	0.71972		906.624	1300.6	0.697079		707.111
																									734.64	1004.27	0.731518		682.036	955.976	0.713445		1202.64	1491.98	0.806067		2551.15	3262.82	0.781883		698.82	1203.96	0.580435		766.834	1137.44	0.674177		2153.21
																									636.588	877.73	0.725266		459.105	671.091	0.684118		928.577	1308.75	0.709511		752.686	1045.59	0.71987		449.531	763.771	0.588567		585.131	794.926	0.736082		1435.34
																									970.521	1314.69	0.738211		717.931	1002.41	0.716206		911.435	1242.78	0.733383		2198.36	3022.32	0.727375		577.609	959.03	0.602285		540.426	830.003	0.651113		540.159
																									1073.1	1472.5	0.728762		1000.22	1310.63	0.763153		1229.64	1488.95	0.825842		1089.86	1556.75	0.700091		641.885	903.8	0.710207		401.523	694.151	0.578437		2058.37
																									647.645	1039.86	0.622822		1711.62	2093.68	0.817518		732.647	986.202	0.742898		825.556	1014.61	0.813671		1283.54	1869.07	0.686729		906.44	1275.95	0.710404		1043.16
																									820.086	1183.99	0.692646		722.265	969.801	0.744756		1012.69	1311.46	0.772187		888.429	1182.51	0.751307		1363.06	2225.41	0.6125		623.192	838.549	0.743179		1144.78
																									484.513	680.949	0.711527		606.251	839.21	0.722407		607.32	841.854	0.721408		531.533	822.075	0.646575		663.546	992.553	0.668524		1374.55	1724.73	0.796967		921.717
																									931.316	1242.96	0.749273		624.228	816.794	0.764241		1357.06	1750.83	0.775098		699.153	997.452	0.700939		1072.21	1500.64	0.714502		462.718	603.764	0.76639		1068.68
																									1540.09	2253.29	0.683483		801.128	1270.62	0.630501		658.472	810.63	0.812297		652.903	949.321	0.687758		1064.91	1488.66	0.715344		1125.9	1589.65	0.708269		421.018
																									979.093	1299.52	0.753425		771.114	969.68	0.795225		435.395	614.649	0.708363		587.451	761.725	0.771211		632.538	984.275	0.642643		628.702	950.519	0.66143		1556.07
																									1832.93	2412.42	0.759786		747.863	1029.33	0.726553		1016.09	1341.56	0.757395		675.773	886.878	0.761969		641.492	889.892	0.720865		765.212	1154.15	0.66301		1366.43
																									975.655	1328.19	0.734573		1117.66	1573.14	0.710463		484.101	695.203	0.696344		826.152	1205.93	0.685076		650.075	927.284	0.701053		1467.7	2036.4	0.720734		969.707
																									742.92	1037.99	0.715731		610.379	848.498	0.719364		718.497	976.699	0.735638		1440.31	1794.86	0.802467		550.748	875.693	0.628928		1049.68	1468.5	0.714797		1188.57
																									1095.99	1440.81	0.760677		1355.6	1863.23	0.727554		770.582	1011.37	0.761916		1483.95	2123.05	0.69897		949.57	1485.71	0.639135		561.838	805.596	0.697419		1318.52
																									776.76	1209.74	0.64209		777.742	1054.95	0.737229		874.46	1183.99	0.738569		964.813	1274.96	0.756738		1220.91	1802.66	0.677282		696.447	1079.74	0.645015		1421.68
																									593.762	810.056	0.732988		551.961	720.402	0.766185		560.208	738.463	0.758613		1319.42	1727.47	0.763786		611.125	850.524	0.718527		691.022	1030.56	0.670527		1051.99
																									1969.89	2600.54	0.757492		1279.59	1744.68	0.733426		1381.58	1844.29	0.74911		834.898	1390.5	0.60043		1275.18	1965.14	0.648902		992.246	1337.03	0.742129		814.238
																									618.117	927.319	0.666563		843.2	1139.81	0.739773		831.936	1270.84	0.654636		882.873	1329.57	0.664028		982.869	1529.03	0.642804		657.032	957.446	0.686234		705.886
																									692.302	926.396	0.747306		1063.74	1436.3	0.740612		601.114	802.445	0.749103		915.44	1228.41	0.745223		1166.13	1707.68	0.682878		983.022	1434.51	0.685268		1291.09
																									1201.43	1609.55	0.746437		1157.66	1626.68	0.711668		884.108	1126.94	0.784518		759.687	1004.82	0.756041		662.7	1050.97	0.630563		978.62	1461.34	0.669672		847.09
																									556.409	764.483	0.727824		866.106	1205.79	0.718286		900.093	1140.43	0.789255		796.092	1076.34	0.739632		912.078	1344.11	0.678576		773.376	1063.57	0.727148		1002.41
																									610.228	918.329	0.664499		1254.27	1798.23	0.697504		961.038	1361.78	0.705721		788.462	1018.23	0.774347		1161.97	1639.82	0.708598		1932.28	2747.17	0.703369		865.75
																									1389.09	1815.84	0.764986		684.837	962.173	0.711761		670.333	914.182	0.73326		1010.55	1491.01	0.677767		661.705	966.283	0.684795		689.693	1091.86	0.631668		1095.48
																									568.404	776.591	0.731922		1174.68	1751.07	0.670838		1208.73	1688.17	0.716002		631.111	986.105	0.640004		743.542	1111.11	0.669191		1007.15	1366.38	0.737092		875.195
																									657.077	913.174	0.719553		677.164	954.998	0.709074		800.858	1143.67	0.700251		782.411	1235.59	0.633226		1144.66	1643.97	0.696277		639.798	883.953	0.723792		578.278
																									1105.22	1598.22	0.691532		840.751	1145.37	0.734042		508.028	671.945	0.756057		1174.83	1680.87	0.698942		625.995	908.896	0.688742		614.756	806.499	0.762252		1263.54
																									846.703	1180.05	0.717515		1278.63	1723.8	0.741747		540.977	735.585	0.735438		1714.33	2322.75	0.738059		574.713	998.063	0.575828		815.05	1136.34	0.717259		766.089
																									678.948	933.882	0.727017		567.954	787.556	0.721161		1181.17	1785.13	0.661671		796.923	1068.4	0.745904		688.665	1088.93	0.632423		1025.96	1551.56	0.661248		953.648
																									782.49	1172	0.667651		573.582	793.585	0.722774		1124.4	1514.34	0.742499		909.537	1323.33	0.687312		635.129	1163.71	0.545779		715.599	1041.77	0.686904		889.435
																									930.689	1369.45	0.679609		1337.87	1751.68	0.763763		821.249	1092.26	0.751883		667.648	898.478	0.743088		1235.79	1809.84	0.682819		622.977	895.679	0.695536		1225.97
																									1287.79	1832.62	0.702704		1017.36	1451.04	0.701125		1194.49	1572.99	0.759374		669.012	895.196	0.747336		1104.77	1523.39	0.725202		1005.25	1359.53	0.739411		818.95
																									684.703	997.13	0.686674		812.642	1243.56	0.65348		872.103	1235.97	0.705601		532.254	853.928	0.623301						761.368	1114.86	0.682925		1203.29
																									988.131	1371.8	0.720317		867.569	1116.03	0.777373						2212.62	2856.64	0.774555						552.275	763.033	0.72379		750.484
																									588.081	802.049	0.733224		649.122	925.135	0.70165						864.898	1520.2	0.568937						1025.82	1335.76	0.767969		1457.36
																									477.844	680.289	0.702413		1034.7	1409.51	0.734085						811.411	1063.56	0.762922						881.926	1248.02	0.706659		724.196
																									546.991	746.626	0.732618		928.849	1202.97	0.772126						1006.55	1400.04	0.718942						1111.49	1538.5	0.722446		1348.92
																									983.555	1305.06	0.753649		1013.96	1520.66	0.666788						2087.66	2870.45	0.727293						672.121	957.323	0.702084		848.826
																									889.045	1185.36	0.750021		660.391	869.822	0.759226						1747.01	2336.68	0.747649						628.117	884.034	0.710512		1422.45
																									414.64	665.913	0.622664		863.297	1145.37	0.753728						578.017	802.751	0.720045						799.761	1276.22	0.626666		695.891
																									820.594	1104.81	0.742747		695.778	998.533	0.6968						863.521	1170.03	0.738036						1262.83	1834.25	0.688469		1722.39
																									954.813	1370.79	0.696541		1183.26	1704.35	0.694258						1559	2151.93	0.724463						609.712	921.45	0.661688		714.719
																									519.469	820.981	0.632742		798.965	1158.58	0.689607						1771.45	2377.43	0.745112						859.571	1276.15	0.673567		875.801
																									1042.95	1418.63	0.735179		667.083	892.805	0.747177						1583.52	2219.76	0.713372						552.886	826.984	0.668557		439.405
																									753.526	990.986	0.76038		780.456	1025.56	0.761003						552.281	759.812	0.726866						592.828	836.808	0.70844		548.045
																									816.256	1169.13	0.698175		525.155	777.557	0.675391						1219.06	1613.22	0.755668						593.082	904.086	0.656002		1536.42
																									727.84	978.527	0.743812		721.216	1003.39	0.71878						921.222	1244.74	0.740094						728.699	962.929	0.756753		1716.47
																									710.03	1032.71	0.687538		731.837	1080.32	0.677424						654.398	875.296	0.74763						865.67	1264.67	0.684504		774.211
																									834.988	1196.84	0.69766		1110.07	1493.71	0.74316						558.643	929.847	0.600791						602.329	906.642	0.664351		458.641
																									674.059	937.364	0.7191		1030.69	1372.24	0.751096						831.321	1117.7	0.743781						576.586	851.394	0.677226		1257.16
																									943.759	1443.18	0.653946		830.343	1164.28	0.713182						1083.26	1394.75	0.77667						629.566	933.292	0.674566		838.538
																									582.947	890.242	0.654819		448.808	645.12	0.695697						489.749	692.988	0.706721						1185.41	1553.92	0.762851		1723.96
																									583.015	847.756	0.687715		516.837	687.789	0.751447						1165.68	1549.62	0.752232						809.437	1108.67	0.730098		1005.2
																									630.404	926.074	0.680728		797.898	1071.86	0.744402						577.28	807.007	0.715334						1588.78	2200.82	0.721903		719.254
																									580.038	877.174	0.661258		918.589	1287.52	0.713457						691.766	1032.06	0.670276						431.249	635.48	0.67862		945.054
																									589.829	938.615	0.628403		713.548	954.274	0.74774						486.222	638.547	0.761451						819.491	1221.99	0.670622		843.363
																									758.629	1189.26	0.6379		1230.31	1652.52	0.744503						943.641	1369.37	0.689104						637.884	883.704	0.72183		593.773
																									861.602	1213.83	0.709818		837.07	1101.67	0.759819						583.897	840.326	0.694845						681.291	1077.47	0.632306		1498.47
																									692.387	1039.66	0.665974		554.065	770.459	0.719137						571.527	831.199	0.687593						654.938	1084.82	0.603728		1660.89
																									737.481	1017.31	0.72493		641.706	940.126	0.682575						567.608	796.104	0.712982						858.461	1263.35	0.679512		866.178
																									861.712	1159.48	0.74319		733.725	1029.43	0.712749						1096.65	1506	0.728188						898.003	1480.59	0.606515		963.701
																									919.146	1284.39	0.715631		1002.05	1509.36	0.663888						720.884	1085.37	0.664181						813.581	1113.84	0.730429		1198.28
																									535.19	747.047	0.716407		987.935	1364.15	0.724211						1045.27	1402.47	0.745304						737.352	1155.53	0.638108		752.107
																									567.683	918.896	0.617788		800.826	1127.02	0.710567						735.527	1004.12	0.732511						1721.02	2354.89	0.730828		679.315
																									758.197	1092.83	0.693789		845.747	1261.59	0.670381						472.248	734.341	0.643091						872.189	1311.62	0.66497		593.005
																									709.707	972.245	0.729966		557.962	810.942	0.688042						590.534	788.271	0.749151						458.341	719.076	0.637402		673.368
																									608.889	889.089	0.684846		490.932	755.651	0.649681						1592.61	2116.03	0.752638						683.668	1066.06	0.641304		657.112
																									538.986	752.329	0.716424		776.198	1084.76	0.715548						1083.13	1476.62	0.733515						649.334	974.606	0.666252		583.678
																									491.353	681.199	0.721305		663.353	1004.63	0.660294						1704.54	2492.04	0.683994						1195.53	1553.11	0.769765		1362.31
																									1241.23	1720.35	0.7215		902.424	1320.87	0.683205						970.717	1337.13	0.72597						815.883	1140.42	0.715422		765.559
																									829.822	1158.85	0.716072		650.095	938.888	0.69241						805.177	1143.98	0.703838						782.507	1204.03	0.649907		995.452
																									483.538	677.14	0.714089		1160.22	1633.99	0.710055						1248.6	1937.59	0.644409						430.869	756.505	0.569553		1291.57
																									870.553	1153.59	0.754644		673.607	951.336	0.708064						1064.66	1440.49	0.739095						593.182	855.814	0.693119		909.184
																									724.721	1010.62	0.717108		703.839	983.925	0.715338						621.143	809.153	0.767646						680.477	959.758	0.709009		613.026
																									793.221	1138.57	0.696684		621.438	863.278	0.719859						1611.87	2165.9	0.744207						1154.26	1633.18	0.70676		1007.26
																									583.431	973.533	0.599292		535.147	759.251	0.704835						2060.38	2677.35	0.76956						932.009	1337.52	0.696817		749.728
																									883.712	1201.21	0.735683		1262.67	1728.57	0.730474						862.64	1147.78	0.751573						439.889	671.682	0.654907		1066.05
																									1018.27	1409.63	0.722363										1008.44	1323.64	0.761871						1534.06	2195.16	0.698837		915.898
																									901.712	1258.53	0.716481										473.108	780.666	0.606031						552.21	912.427	0.60521		605.071
																									541.395	714.847	0.757358										641.951	931.967	0.688814						811.419	1266.39	0.640734		890.135
																									834.855	1257.91	0.663685										639.537	964.426	0.663127						586.267	964.171	0.608053		1572.39
																									452.032	643.823	0.702107										776.7	1123.82	0.691126						677.397	936.955	0.722977		884.246
																									805.377	1326.18	0.607291										1100.81	1561.41	0.705009						990.788	1461.43	0.677959		947.368
																									1719.99	2362.8	0.727945										652.27	908.661	0.717836						528.943	812.985	0.650618		1017.17
																									602.688	849.679	0.709312										714.485	1016.42	0.702939						639.588	1084.41	0.589805		531.607
																									567.03	763.973	0.742212										496.516	703.457	0.705822						893.491	1277.23	0.699556		1458.75
																																													520.112	889.019	0.585041		1046.66
																																													694.226	1104.14	0.628746		816.866
																																													603.965	860.901	0.701549		592.612
																																													545.9	810.825	0.673265		870.459
																																													493.337	714.37	0.69059		866.802
																																													754.804	1055.09	0.715393		1104.49
																																													760.576	1353.02	0.562132		1025.64
																																													1038.77	1604.43	0.647443		1225.31
																																													429.65	627.412	0.684797
																																													700.586	954.895	0.733678
																																													939.299	1267.51	0.741056
																																													418.112	599.339	0.697622
																																													1393.14	1913.61	0.728016
																																													817.921	1062.44	0.769849
																																													757.475	1123.82	0.674019
																																													862.64	1147.78	0.751573
																																													1008.44	1323.64	0.761871
																																													473.108	780.666	0.606031
																																													641.951	931.967	0.688814
																																													639.537	964.426	0.663127
																																													776.7	1123.82	0.691126
																																													1100.81	1561.41	0.705009
																																													652.27	908.661	0.717836
																																													714.485	1016.42	0.702939
																																													496.516	703.457	0.705822
[truncated: 11 more columns]
