# Supplementary material for: Oligodendroglial fatty acid metabolism as a central nervous system energy reserve
Source: Nat Neurosci. 2024 Sep 9;27(10):1934–44. doi: 10.1038/s41593-024-01749-6 (PMC11452346; doi:10.1038/s41593-024-01749-6)
Supplement: Supplementary file 4 — Source Data Extended Data Fig. 1 Plotted source data for Extended Data Fig. 1. Source Data Extended Data Fig. 2 Plotted source data for Extended Data Fig. 2. Source Data Extended Data Fig. 3 Plotted source data for Extended Data Fig. 3. Source Data Extended Data Fig. 4 Plotted source data for Extended Data Fig. 4. Source Data Extended Data Fig. 5 Plotted source data for Extended Data fFig. 5. Source Data Extended Data Fig. 6 Plotted source data for Extended Data Fig. 6. Source Data Extended Data Fig. 7 Plotted source data for Extended Data Fig. 7. Source Data Extended Data Fig. 8 Plotted source data for Extended Data Fig. 8. [file 41593_2024_1749_MOESM4_ESM.xlsx]

## Sheet: Extended Data fig.1
					Extended Data Fig.1b							Extended Data Fig.1d
			Cell Survival%	time	Substrate	optic nerve-num				Cell Survival%	time	Substrate	optic nerve-num
			94.7665	24h	Glc	1				66.4725	24h	0mM Glc+DMSO	1
			93.4197	24h	Glc	2				72.0955	24h	0mM Glc+DMSO	2
			100.762	24h	Glc	3				74.0491	24h	0mM Glc+DMSO	3
			94.474	24h	HB	1				62.3177	24h	0mM Glc+DMSO	4
			93.609	24h	HB	2				70.5919	24h	0mM Glc+S3qel+Mitotempo	1
			100.33	24h	HB	3				68.6918	24h	0mM Glc+S3qel+Mitotempo	2
										72.2337	24h	0mM Glc+S3qel+Mitotempo	3
										70.0777	24h	0mM Glc+S3qel+Mitotempo	4
										79.7886	24h	0mM Glc+S3qel+Mitotempo	5

## Sheet: Extended Data fig.2
			Extended Data fig.2b
	Vesicle-Axon	time	Substrate	Optic nerve-num
	0.58651	24h	Glc (10mM)	1
	0.268097	24h	Glc (10mM)	2
	0.514139	24h	Glc (10mM)	3
	3.53698	24h	Glc (0.5mM)	1
	7.30897	24h	Glc (0.5mM)	2
	7.53247	24h	Glc (0.5mM)	3

## Sheet: Extended Data fig3
															Extended Data fig.3b																							Extended Data fig.3b
				Glucose (mM)	10	10	10	10	10	10	10	10	10	10	1	1	1	1	1	1	1	1	1	1				Glucose (mM)	10	10	10	10	10	10	10	10	10	10	0	0	0	0	0	0	0	0	0	0

			HxK1		1535.45	1535.43	1706.61	1651.92	1680.27	1654	1354.51	1640.55	1165.46	1357.61	1743.21	1700.1	2156.64	2312.97	2078.9	1939.26	1766.11	1773.1	1186.34	1226.82			HxK1		1321.35	1214.51	991.95	1234.97	1492.67	1461.76	1400.91	1223.61	1302.75	1234.24	1521.65	1294.76	1437.39	1109.47	1284.82	1425.45	1409.14	1198.4	1437.07	1407.86
			HXK2		491.76	546.23	661.1	730.27	491.64	539.09	376.98	449.1	353.85	356.32	624.03	709.52	915.91	781.26	832.62	742.92	618	711.77	312.84	332.05			HXK2		45.8	32.09	42.32	49.33	50.8	50.85	48.96	42.65	50.71	39.76	60.94	51.25	61.17	70.02	45.98	52.89	51.81	51.82	57.26	49.07
			PFKAM		629.35	633.35	549.21	580.34	509.39	515.06	565.69	659.8	304.92	278.64	391.63	397.03	373.15	318.94	421.64	414.35	292.55	321.34	338.96	357.15			PFKAM		1075.84	1087.99	1171.77	1030.46	658.49	641.45	680.19	821.95	1128.16	1063.97	712.28	723.6	1125.69	1050.69	677.4	676.18	727.14	719.81	608.45	655.44
			PGM2l		231.96	164.5	220.5	148.98	159.7	209.85	216.3	230	235.02	272.06	266.49	250.81	334.99	283.88	301.1	265.38	275.65	180.9	291.63	275.42			PGM2l		233.7	329.18	211.53	224.29	231.69	233.39	254.97	227.4	258.94	289.4	162.42	171.51	272.79	221.92	170.6	203.02	188.14	186.1	184.75	183.41
			PGM1		403.01	443.68	377.41	398.76	454.22	445.87	409.54	498.36	398.24	362.33	462.92	417.82	403.91	384.42	357.11	337.19	368.56	394.29	385.56	422.97			PGM1		412.94	441.29	454.09	421.7	419.87	435.46	466.78	472.04	540.94	511	361.11	395.23	412.77	364.39	380.24	435.41	407.02	397.9	394.48	367.94
			g6PD1		441.66	493.48	484.69	524.95	476.36	438.65	399.16	410.8	341.76	308.95	449.97	422.73	435.29	439.13	457.87	452.29	433.48	477.39	316.2	331.71			g6PD1		453.77	354.14	435.77	409.8	379.61	367.14	417.35	412.1	397.19	420.31	301.84	297.63	356.71	373.9	306.15	370.25	345.43	348.55	287.34	310.88




			FA metabolism																								FA metabolism
			ECH1		23.49	24.19	32.38	35.51	25.29	23.56	21.27	17.51	29.43	26.3	23.83	23.99	37.92	35.04	25.33	29.51	29.48	28.5	26.35	27.35			ECH1		35.56	26.8	33.51	31.75	42.67	43.34	40.01	36.67	30.05	34.98	44.49	53.88	48.02	51.36	37.79	42.56	45.22	43.37	34.81	38.47
			ECHM		125.28	131.99	168.06	167.47	109.21	119.48	92.13	103.79	96.96	108.22	126.78	135.72	161.66	199.03	121.31	150.79	137.57	157.97	111.54	113.41			ECHM		159.37	136.38	128.88	118.53	136.94	152.2	157.29	133.59	136.95	120.18	152.19	164.69	188.64	171.42	120.37	142.96	144.95	143.69	158.11	133.89
			HCD2		87.98	89.63	107.02	103.28	93.77	90.52	87.81	98.82	99.21	76.16	107.45	102.89	71.47	89.67	108.64	104	98.17	94.05	78.02	95.23			HCD2		110.55	147.39	108.3	110.06	106.6	116.28	117.52	94.09	119.34	115.72	125.35	155.44	157.68	179.52	123.51	120.87	130.41	120.79	108.99	137.76
			ACAD9		110.21	114.67	109.67	129.3	114.7	93.73	92.8	107.95	141.63	131.3	153.16	129.87	151.08	153.05	142.29	167.96	166.38	182.83	127.62	143.8			ACAD9		87.63	111.45	85.87	95.61	98.81	92.84	90.28	90.01	81.71	80.21	104.09	111.09	186.15	198.71	92.49	102.2	100.99	99.09	86.91	91.69
			ACSL6		248.51	245.17	255.4	243.68	342.03	222.8	219.52	264.76	110.76	127.23	154.84	226.18	184.45	210.2	228.54	244.3	265.43	158.23	148.51	130.4			ACSL6		262.64	273.55	261.05	299.81	238.48	258.24	253.56	262.85	323.38	307.4	185.43	224.02	293.44	280.28	212.76	231.64	254.98	238.67	215.18	225.26
			FAB7		33.84	32.72	39	31.58	32.58	32.6	32.71	34	48.52	44.2	21.28	25.82	12.09	7.58	17.63	16.55	11.47	13.7	68.88	61.41			FABP7		43.88	30.28	39.23	34.51	25.57	23.27	33.46	26.73	31.45	30.44	36.55	24.62	31.43	21.49	18.5	19.49	26.4	20.56	22.7	16.44
			FAB3		9.12	15.5	11.55	13.8	6.34	10.35	6.82	6.32	6.97	7.18	10.37	28.98	49.86	15.13	21.84	33.18	NA	19.94	NA	NA			FABP3		not detected
			THIKB		26.85	27.11	31.03	29.94	35.83	34.01	18.11	31.51	29.8	30.17	35.14	34.63	33.3	38.48	32.96	28.41	30.31	35.59	24.12	39.1			THIKB		not detected
			THIKA		58.43	67.34	53.81	52.4	61.83	65.01	51.29	59.58	54.6	54.79	53.33	52.56	43.01	51.68	40.79	46.38	39.14	55.49	42.78	50.89			THIKA		100.98	109.51	99.87	122.55	91.84	97.53	96.43	101.9	95.48	77.24	79.73	84.41	79.8	86.4	55.16	66.99	69.08	76	57.43	58.86
			ACSF2		446.93	367.34	221.63	149.3	262.71	364.71	696.85	471.49	342.05	325.51	256.51	222.71	144.7	203.95	203.11	414.86	267.93	215.78	425.06	511.81			ACSF2		61.77	52.73	67.38	64.98	49.65	54.64	51.46	52.3	50.97	65.22	78.31	62.16	153.33	117.7	60.98	66.19	62.74	48.66	131.49	61.86
			BDH		167.87	179.31	218.4	201.77	188.45	181.42	126.9	181.79	126.12	122	170.02	179.72	195.63	193.22	219.62	209.06	170.95	207.95	121.17	120.96			BDH		210.83	196.3	158.52	202.81	182.5	178.61	217.7	197.95	171.8	180.73	238.76	219.07	244.26	237.03	196.2	209.9	206.5	190.31	209.07	184.79
			SCOT1		282	369.63	372.25	415.31	307.44	285.96	303.83	316.54	296.14	255.29	343.91	339.23	423.43	391.91	401.98	365.99	378.43	388.31	252.23	280.53			SCOT1		375.26	333.38	418.37	374.97	382.39	354	379.64	386.36	296.07	300.73	462.25	394.72	485.31	437.45	366.52	348.32	405.83	398.01	401.78	338.85
			HMGCS1		261.62	260.68	315.42	305.43	424.02	377.27	228.27	724.12	741.5	256	487.18	301.52	302.5	287.8	294.49	282.95	291.8	270.69	734.35	797.32			HMGCS1		664.99	865.22	731.69	1046.36	536.59	726.14	681.41	835.1	785.06	756.39	465.48	752.5	356.99	1134.09	538.36	653.98	517.15	593.06	542.69	616.56
			ACSA		142.07	146.44	135.21	139.39	147.01	157.72	129.09	137.68	91.71	105.53	105.23	146.89	116.44	112.52	116.97	147.31	114.04	125.96	133.69	119.41			ACSA		144.56	79.52	138.95	154.43	112.56	102.98	133.18	157.4	128.01	126.65	127.27	116.81	115.12	113.15	97.3	108.27	100.35	90.68	97.05	102.41
			MOT (MCT)		766.96	818.07	903.76	903.15	816.6	842.72	939.47	806.12	831.41	869.62	887.16	757.84	977.91	1051.82	868.95	888.5	935.08	1003.43	784.41	853.95			MOT (MCT)		655.58	631.89	534.84	533.82	665.65	808.25	596.2	537.11	604.24	613.9	805.9	754.08	683.99	741.02	611.04	663.34	673.33	745.06	651.3	596.36
			BASI		567.71	586.29	689.55	709.61	675.94	631.84	543.87	613.28	724.3	728.24	684	579.84	795.18	742.06	756.65	699.43	712.53	718.31	652.65	726.63			BASI		361.88	375.24	357.83	327.76	438.51	494.51	421.77	395.18	376.07	376.45	512.29	484.81	435.17	475.25	417.08	490.25	514.31	513.46	414.89	418.6
			Autophagy																								Autophagy
			LAMP1		324.06	326.34	403.32	413.89	341.97	333.96	251.71	329.64	261.04	309.58	399.01	375.2	516.43	485.65	446.35	422.98	389.63	428.91	261.51	291.01			LAMP1		289.69	311.46	295.11	282.04	346.78	333.44	303.2	162.57	250.09	292.24	292.87	293.29	184.49	279.81	242.21	236.18	355.4	326.44	297.37	285.52
			LAMP2		125.87	148.45	123.22	152.61	139.21	120.15	111.04	136	114.03	113.14	138.33	143.75	156.12	176.87	152.5	156.28	150.95	174.11	120.45	118.57			LAMP2		71.35	99.69	59.49	67.05	72.62	78.04	68.64	66.28	63.03	61.91	107.75	68.42	130.5	92.27	67.59	83.25	77.65	80.69	81.71	64.17
			ATG3		27.21	32.12	26.83	26.58	24.74	27.72	24.43	18.83	21.13	19.61	23.26	38.76	29.93	28.79	36.75	31.67	26.27	34.66	20.28	25.46			ATG3		na
			GBRL2		25.84	28.45	25.73	25.96	26.42	26.09	19.08	24.35	22.9	23.51	26.91	28.88	38.16	27.55	38.92	35.23	29.41	38.43	19.96	19.52			GBRL2		18.57	17.04	17.57	17.94	19.73	20.62	16.65	19.18	21.22	20.73	23.24	20.41	18.16	15.67	15.66	19.22	18.06	19.73	20.01	16.35
			RAB7		292.29	338.14	296.32	255.67	327.77	293.57	246.9	345.71	317.39	233.99	359.85	307.95	311.42	331.22	354.31	316.85	301.55	346.28	300.9	305.47			RAB7		354.06	337.84	299.2	297.21	312.8	312.24	295.95	294.24	309.22	322.45	336.77	287.57	270.13	279.77	285.74	321.51	313.12	308.73	340	300.71
			PLP		113832	124966	176885	176346	156407	109744	88101.1	119431	122006	114261	178009	244216	234594	189974	182665	245214	173120	197331	115182	122268			PLP		148634	134991	154010	84802.2	203061	148932	95760.5	146738	142668	136839	180831	138816	124854	95275.8	150159	159307	165749	214861	187586	132453
			MBP		78307	80694.1	78375.9	76651.8	80990.5	73390.1	57801	74371.9	107483	95219.8	68861.8	55697.2	32713.4	31400	72680.3	73112	56125	62506.1	91458.4	105549			MBP		138291	134978	131038	152984	55039.5	125665	152008	24553.6	125955	145403	131965	151931	130256	142491	166980	190527	177990	68892.4	164853	161199
			MOG		4127.25	4353.73	5193.93	4967.02	4501.98	4219.43	3360.4	4313.07	5132.27	4657.13	6033.39	5023.48	6171.82	6765.19	6163.36	5126.04	5638.21	5867	5248.5	5452.23			MOG		4160.6	4444.79	4230.5	2867.39	6332.77	5802.91	5393.22	4913.03	4431.35	4289.05	5490.56	4758.17	5898.96	5721.52	4781.12	4927.38	5865.98	6331.49	6023.74	5335.19
			MAG		5314.48	5239.13	5568.09	5782.79	5561.78	4975.43	3514.06	5193.57	4744.96	4390.8	4602.23	4656.29	3385.82	3856.59	5059.37	4156.26	4211.01	4566.61	4242.32	3776.29			MAG		7733.83	7532.89	6573.88	8672.02	7540.32	6869.27	8573.02	7306	8081.98	7040.17	8892.32	8918.83	7961.27	7942.3	3216.81	8398.39	8214.46	11143	8750.93	8465.36
[truncated: 9 more columns]

## Sheet: Extended Data fig.4
		Extended Data fig.4b					Extended Data fig.4d					Extended Data fig.4f					Extended Data fig.4h					Extended Data fig.4j
	CAPA	Substrate	Optic nerve-num			CAPA	tratment	Optic nerve-num			CAPA	tratment	Optic nerve-num			CAPA	tratment	Optic nerve-num			CAPA	Frq.	tratment	Optic nerve-num
	98.7446	Glc(10mM)	1			107.624	ctr	1			107.624	ctr	1			107.624	ctr	1			0.942997	0.2HZ	ROS inhib	1
	99.3728	Glc(10mM)	2			92.597	ctr	2			92.597	ctr	2			92.597	ctr	2			1.03074	0.2HZ	ROS inhib	2
	105.371	Glc(10mM)	3			98.7146	ctr	3			98.7146	ctr	3			98.7146	ctr	3			0.88692	0.2HZ	ROS inhib	3
	96.5115	Glc(10mM)	4			100.067	ctr	4			100.067	ctr	4			100.067	ctr	4			0.986931	0.2HZ	ROS inhib	4
	90.0698	Glc (3.7mM)	1			99.2159	ctr	5			99.2159	ctr	5			99.2159	ctr	5			0.955895	0.2HZ	ROS inhib	5
	97.0681	Glc (3.7mM)	2			105.848	ctr	6			105.848	ctr	6			105.848	ctr	6			0.939395	0.2HZ	ROS inhib+4Br	1
	99.3016	Glc (3.7mM)	3			95.9344	ctr	7			95.9344	ctr	7			95.9344	ctr	7			0.955405	0.2HZ	ROS inhib+4Br	2
	94.7249	Glc (3.7mM)	4			100.59	4Br	1			104.141	Etox	1			88.484	Thio	1			0.902374	0.2HZ	ROS inhib+4Br	3
	86.4461	Glc (3.3mM)	1			98.8337	4Br	2			97.1854	Etox	2			96.4179	Thio	2			0.983831	0.2HZ	ROS inhib+4Br	4
	96.2133	Glc (3.3mM)	2			109.975	4Br	3			96.027	Etox	3			105.309	Thio	3			0.889973	0.2HZ	ROS inhib+4Br	5
	104.119	Glc (3.3mM)	3			105.524	4Br	4			117.358	Etox	4			103.318	Thio	4			0.905372	0.2HZ	ROS inhib+4Br	6
	99.9467	Glc (3.3mM)	4			92.3943	4Br	5													0.872752	0.2HZ	ROS inhib+4Br	7
	101.627	Glc (3.3mM)	5																		0.877781	1HZ	ROS inhib	1
	78.3718	Glc (3mM)	1																		0.961495	1HZ	ROS inhib	2
	70.1294	Glc (3mM)	2																		0.778408	1HZ	ROS inhib	3
	105.482	Glc (3mM)	3																		0.94446	1HZ	ROS inhib	4
	93.9871	Glc (3mM)	4																		0.864063	1HZ	ROS inhib	5
	88.0304	Glc (2.7mM)	1																		0.859842	1HZ	ROS inhib+4Br	1
	70.1167	Glc (2.7mM)	2																		0.848268	1HZ	ROS inhib+4Br	2
	73.5369	Glc (2.7mM)	3																		0.771218	1HZ	ROS inhib+4Br	3
	76.93	Glc (2.7mM)	4																		0.956658	1HZ	ROS inhib+4Br	4
	39.024	Glc (2mM)	1																		0.787488	1HZ	ROS inhib+4Br	5
	36.0158	Glc (2mM)	2																		0.813155	1HZ	ROS inhib+4Br	6
	28.6246	Glc (2mM)	3																		0.751113	1HZ	ROS inhib+4Br	7
																					0.803969	3HZ	ROS inhib	1
																					0.858303	3HZ	ROS inhib	2
																					0.662808	3HZ	ROS inhib	3
																					0.845915	3HZ	ROS inhib	4
																					0.795253	3HZ	ROS inhib	5
																					0.75611	3HZ	ROS inhib+4Br	1
																					0.713544	3HZ	ROS inhib+4Br	2
																					0.647198	3HZ	ROS inhib+4Br	3
																					0.833159	3HZ	ROS inhib+4Br	4
																					0.621733	3HZ	ROS inhib+4Br	5
																					0.713299	3HZ	ROS inhib+4Br	6
																					0.590776	3HZ	ROS inhib+4Br	7
																					0.600424	7HZ	ROS inhib	1
																					0.571072	7HZ	ROS inhib	2
																					0.464779	7HZ	ROS inhib	3
																					0.447986	7HZ	ROS inhib	4
																					0.518713	7HZ	ROS inhib	5
																					0.541943	7HZ	ROS inhib+4Br	1
																					0.423204	7HZ	ROS inhib+4Br	2
																					0.389489	7HZ	ROS inhib+4Br	3
																					0.441895	7HZ	ROS inhib+4Br	4
																					0.347556	7HZ	ROS inhib+4Br	5
																					0.44657	7HZ	ROS inhib+4Br	6
																					0.304418	7HZ	ROS inhib+4Br	7

## Sheet: Extended Data fig.5
			Extended Data fig.5b						Extended Data fig.5d					Extended Datafig.5e					Extended Data fig.5f					Extended Data fig.5h					Extended Data fig.5i						Extended Data fig. 5j
		CAPA	Frq.	tratment	Optic nerve-num			Axon %	genotype (MFP2)	Optic nerve-num			unmyelinated Axon %	genotype (MFP2)	Optic nerve-num			abnormal Axon %	genotype (MFP2)	Optic nerve-num			Iba+ cells	genotype (MFP2)	Optic nerve-num			CAP	current(mA)	genotype (MFP2)	Optic nerve-num			NCV(m/s)	genotype (MFP2)	Optic nerve-num
		0.900123	5HZ	10glc+4Br	1			83.4251	ctr	1			5.44554	ctr	1			1.08911	ctr	1			7.21757	ctr	1			0.000229759	0.05	ctr	1			3.85333	ctr	1
		0.936785	5HZ	10glc+4Br	2			117.704	ctr	2			13.4737	ctr	2			5.12281	ctr	2			6.51956	ctr	2			-0.00559226	0.05	ctr	2			3.54545	ctr	2
		0.91328	5HZ	10glc+4Br	3			98.8711	ctr	3			7.85297	ctr	3			0.918964	ctr	3			7.92254	ctr	3			-0.0117095	0.05	ctr	3			3.94737	ctr	3
		0.904054	5HZ	10glc	1			98.0452	ko	1			8.17186	ko	1			0.673968	ko	1			6.63377	ctr	4			0.00881538	0.05	ctr	4			4.15854	ctr	4
		0.900903	5HZ	10glc	2			91.9328	ko	2			19.3172	ko	2			10.1527	ko	2			7.36607	ko	1			0.00316833	0.05	ctr	5			4.01563	ctr	5
		0.948499	5HZ	10glc	3			106.222	ko	3			10.8087	ko	3			1.16641	ko	3			7.46479	ko	2			0.0152501	0.05	ctr	6			3.82022	ctr	6
		0.947927	5HZ	10glc	4																		5.46047	ko	3			0.0342564	0.05	ctr	7			4.02299	ctr	7
		0.848372	10HZ	10glc+4Br	1																		7.06714	ko	4			0.00875434	0.05	ko	1			3.98851	ctr	8
		0.860043	10HZ	10glc+4Br	2																							0.0144767	0.05	ko	2			3.70455	ctr	9
		0.825373	10HZ	10glc+4Br	3																							0.00948164	0.05	ko	3			3.97468	ctr	10
		0.855427	10HZ	10glc	1																							0.00289781	0.05	ko	4			4.02439	ctr	11
		0.809189	10HZ	10glc	2																							0.0145208	0.05	ko	5			3.77215	ko	1
		0.907335	10HZ	10glc	3																							-0.0302003	0.05	ko	6			3.7284	ko	2
		0.891257	10HZ	10glc	4																							0.0222351	0.05	ko	7			3.91139	ko	3
		0.730484	15HZ	10glc+4Br	1																							0.0420046	0.05	ko	8			3.77011	ko	4
		0.779582	15HZ	10glc+4Br	2																							-0.0273154	0.05	ko	9			3.90426	ko	5
		0.665248	15HZ	10glc+4Br	3																							0.00788373	0.05	ko	10			4.23457	ko	6
		0.777958	15HZ	10glc	1																							0.0189096	0.05	ko	11			4.13253	ko	7
		0.704697	15HZ	10glc	2																							-0.0353094	0.1	ctr	1			4.4557	ko	8
		0.799837	15HZ	10glc	3																							-0.0127131	0.1	ctr	2			4.35227	ko	9
		0.739098	15HZ	10glc	4																							-0.00872013	0.1	ctr	3
		0.623724	20HZ	10glc+4Br	1																							0.0137139	0.1	ctr	4
		0.65946	20HZ	10glc+4Br	2																							0.0109407	0.1	ctr	5
		0.484658	20HZ	10glc+4Br	3																							0.0220838	0.1	ctr	6
		0.663893	20HZ	10glc	1																							-0.0479723	0.1	ctr	7
		0.574921	20HZ	10glc	2																							-0.024244	0.1	ko	1
		0.637898	20HZ	10glc	3																							0.00920626	0.1	ko	2
		0.58272	20HZ	10glc	4																							-0.00346953	0.1	ko	3
																												0.00654126	0.1	ko	4
																												0.0136441	0.1	ko	5
																												-0.00129391	0.1	ko	6
																												-0.0319292	0.1	ko	7
																												0.01117	0.1	ko	8
																												0.0146068	0.1	ko	9
																												-0.0162187	0.1	ko	10
																												0.00340835	0.1	ko	11
																												-0.0347976	0.15	ctr	1
																												-0.0314718	0.15	ctr	2
																												-0.00898981	0.15	ctr	3
																												0.0131567	0.15	ctr	4
																												0.0147703	0.15	ctr	5
																												0.0158972	0.15	ctr	6
																												-0.0306977	0.15	ctr	7
																												-0.00879517	0.15	ko	1
																												-0.0111473	0.15	ko	2
																												-0.0036094	0.15	ko	3
																												0.00488059	0.15	ko	4
																												0.0133171	0.15	ko	5
																												0.0186044	0.15	ko	6
																												-0.0252817	0.15	ko	7
																												-0.00836705	0.15	ko	8
																												0.0158665	0.15	ko	9
																												-0.0214244	0.15	ko	10
																												0.00680305	0.15	ko	11
																												0.0421789	0.2	ctr	1
																												0.292761	0.2	ctr	2
																												0.286433	0.2	ctr	3
																												0.278395	0.2	ctr	4
																												0.178524	0.2	ctr	5
																												0.173002	0.2	ctr	6
																												0.129833	0.2	ctr	7
																												0.0978732	0.2	ko	1
																												0.110113	0.2	ko	2
																												0.150488	0.2	ko	3
																												0.246919	0.2	ko	4
																												0.319516	0.2	ko	5
																												0.23933	0.2	ko	6
																												0.196888	0.2	ko	7
																												0.141341	0.2	ko	8
																												0.191077	0.2	ko	9
																												0.226489	0.2	ko	10
																												0.250709	0.2	ko	11
																												0.225848	0.25	ctr	1
																												0.580534	0.25	ctr	2
																												0.654653	0.25	ctr	3
																												0.547883	0.25	ctr	4
																												0.460188	0.25	ctr	5
																												0.438045	0.25	ctr	6
																												0.398835	0.25	ctr	7
																												0.313319	0.25	ko	1
																												0.359905	0.25	ko	2
																												0.468816	0.25	ko	3
																												0.651918	0.25	ko	4
																												0.566528	0.25	ko	5
																												0.538753	0.25	ko	6
																												0.590917	0.25	ko	7
																												0.428513	0.25	ko	8
																												0.37937	0.25	ko	9
																												0.54783	0.25	ko	10
																												0.669358	0.25	ko	11
																												0.376326	0.3	ctr	1
																												0.726557	0.3	ctr	2
																												0.792578	0.3	ctr	3
																												0.679576	0.3	ctr	4
																												0.633234	0.3	ctr	5
																												0.637532	0.3	ctr	6
																												0.567621	0.3	ctr	7
																												0.505166	0.3	ko	1
																												0.565638	0.3	ko	2
																												0.65401	0.3	ko	3
																												0.797089	0.3	ko	4
																												0.688882	0.3	ko	5
																												0.66287	0.3	ko	6
																												0.767336	0.3	ko	7
																												0.680777	0.3	ko	8
																												0.5323	0.3	ko	9
																												0.728646	0.3	ko	10
																												0.831039	0.3	ko	11
																												0.511675	0.35	ctr	1
																												0.811316	0.35	ctr	2
																												0.854184	0.35	ctr	3
																												0.795807	0.35	ctr	4
																												0.754053	0.35	ctr	5
																												0.768231	0.35	ctr	6
																												0.704594	0.35	ctr	7
																												0.629865	0.35	ko	1
																												0.696911	0.35	ko	2
																												0.774716	0.35	ko	3
																												0.876905	0.35	ko	4
																												0.764621	0.35	ko	5
																												0.741205	0.35	ko	6
																												0.867587	0.35	ko	7
																												0.700188	0.35	ko	8
																												0.652415	0.35	ko	9
																												0.818356	0.35	ko	10
																												0.902294	0.35	ko	11
																												0.626248	0.4	ctr	1
																												0.871245	0.4	ctr	2
																												0.896576	0.4	ctr	3
																												0.830072	0.4	ctr	4
																												0.828708	0.4	ctr	5
																												0.843192	0.4	ctr	6
																												0.77963	0.4	ctr	7
																												0.710457	0.4	ko	1
																												0.779858	0.4	ko	2
																												0.830237	0.4	ko	3
																												0.918149	0.4	ko	4
																												0.823205	0.4	ko	5
																												0.819949	0.4	ko	6
																												0.93743	0.4	ko	7
																												0.776536	0.4	ko	8
																												0.732485	0.4	ko	9
																												0.878587	0.4	ko	10
																												0.940497	0.4	ko	11
																												0.730275	0.45	ctr	1
																												0.901428	0.45	ctr	2
																												0.921582	0.45	ctr	3
																												0.877167	0.45	ctr	4
																												0.886522	0.45	ctr	5
																												0.889935	0.45	ctr	6
																												0.845773	0.45	ctr	7
																												0.768005	0.45	ko	1
																												0.823544	0.45	ko	2
																												0.88724	0.45	ko	3
																												0.926918	0.45	ko	4
																												0.866247	0.45	ko	5
																												0.879252	0.45	ko	6
																												0.946413	0.45	ko	7
																												0.830937	0.45	ko	8
																												0.797041	0.45	ko	9
																												0.9139	0.45	ko	10
																												0.964783	0.45	ko	11
																												0.803208	0.5	ctr	1
																												0.92877	0.5	ctr	2
																												0.944244	0.5	ctr	3
																												0.929384	0.5	ctr	4
																												0.915549	0.5	ctr	5
																												0.919191	0.5	ctr	6
																												0.872797	0.5	ctr	7
																												0.824755	0.5	ko	1
																												0.853101	0.5	ko	2
																												0.912123	0.5	ko	3
																												0.955339	0.5	ko	4
																												0.896324	0.5	ko	5
																												0.929982	0.5	ko	6
																												0.960541	0.5	ko	7
																												0.87167	0.5	ko	8
																												0.842905	0.5	ko	9
																												0.936856	0.5	ko	10
																												0.966261	0.5	ko	11
																												0.867577	0.55	ctr	1
																												0.94516	0.55	ctr	2
																												0.952934	0.55	ctr	3
																												0.938587	0.55	ctr	4
																												0.939076	0.55	ctr	5
																												0.947105	0.55	ctr	6
																												0.901835	0.55	ctr	7
																												0.865037	0.55	ko	1
																												0.888517	0.55	ko	2
																												0.928199	0.55	ko	3
																												0.958195	0.55	ko	4
																												0.923662	0.55	ko	5
																												0.966398	0.55	ko	6
																												0.970992	0.55	ko	7
																												0.910184	0.55	ko	8
																												0.880547	0.55	ko	9
																												0.937102	0.55	ko	10
																												0.9668	0.55	ko	11
																												0.914146	0.6	ctr	1
																												0.963085	0.6	ctr	2
																												0.962237	0.6	ctr	3
																												0.965237	0.6	ctr	4
																												0.957524	0.6	ctr	5
																												0.957084	0.6	ctr	6
																												0.922952	0.6	ctr	7
																												0.900185	0.6	ko	1
																												0.955945	0.6	ko	2
																												0.946759	0.6	ko	3
																												0.973534	0.6	ko	4
																												0.949974	0.6	ko	5
																												0.980595	0.6	ko	6
																												0.983462	0.6	ko	7
																												0.937723	0.6	ko	8
																												0.918671	0.6	ko	9
																												0.936594	0.6	ko	10
																												0.975745	0.6	ko	11
																												0.949597	0.65	ctr	1
																												0.976477	0.65	ctr	2
																												0.98633	0.65	ctr	3
																												0.995994	0.65	ctr	4
																												0.981022	0.65	ctr	5
																												0.979511	0.65	ctr	6
																												0.94955	0.65	ctr	7
																												0.929014	0.65	ko	1
																												0.999265	0.65	ko	2
																												0.977385	0.65	ko	3
																												0.988884	0.65	ko	4
																												0.967417	0.65	ko	5
																												0.982935	0.65	ko	6
																												0.987282	0.65	ko	7
																												0.958271	0.65	ko	8
																												0.943828	0.65	ko	9
																												0.95426	0.65	ko	10
																												0.998838	0.65	ko	11
																												0.972763	0.7	ctr	1
																												0.993663	0.7	ctr	2
																												1.00145	0.7	ctr	3
																												0.991598	0.7	ctr	4
																												0.984772	0.7	ctr	5
																												0.992681	0.7	ctr	6
																												0.966664	0.7	ctr	7
																												0.966211	0.7	ko	1
																												0.997543	0.7	ko	2
																												0.981943	0.7	ko	3
																												0.985817	0.7	ko	4
																												0.986461	0.7	ko	5
																												0.987142	0.7	ko	6
																												0.996179	0.7	ko	7
																												0.985804	0.7	ko	8
																												0.979292	0.7	ko	9
																												0.973958	0.7	ko	10
																												1.00353	0.7	ko	11
																												1	0.75	ctr	1
																												1	0.75	ctr	2
																												1	0.75	ctr	3
																												1	0.75	ctr	4
																												1	0.75	ctr	5
																												1	0.75	ctr	6
																												1	0.75	ctr	7
																												1	0.75	ko	1
																												1	0.75	ko	2
																												1	0.75	ko	3
																												1	0.75	ko	4
																												1	0.75	ko	5
																												1	0.75	ko	6
																												1	0.75	ko	7
																												1	0.75	ko	8
																												1	0.75	ko	9
																												1	0.75	ko	10
																												1	0.75	ko	11

## Sheet: Extended Data fig.6
				Extended Data fig. 6b						Extended Data fig.6d
			CAPA	Frq.	treatment	Optic nerve-num			CAPA	Frq.	treatment	Optic nerve-num
			1.02992	0.2HZ	Ctr	1			0.432502	0.2HZ	ctr+DMSO	1
			0.882731	0.2HZ	Ctr	2			0.472748	0.2HZ	ctr+DMSO	2
			0.884972	0.2HZ	Ctr	3			0.492567	0.2HZ	ctr+DMSO	3
			1.05023	0.2HZ	Ctr	4			0.667263	0.2HZ	ctr+DMC	1
			0.9127	0.2HZ	Ctr	5			0.568961	0.2HZ	ctr+DMC	2
			0.970244	0.2HZ	Lys05	1			0.585961	0.2HZ	ctr+DMC	3
			0.899413	0.2HZ	Lys05	2			0.424464	0.2HZ	KO+DMC	1
			0.882857	0.2HZ	Lys05	3			0.519655	0.2HZ	KO+DMC	2
			0.941918	0.2HZ	Lys05	4			0.55492	0.2HZ	KO+DMC	3
			0.961754	0.2HZ	Lys05	5			0.4876	0.2HZ	KO+DMC	4
			1.00205	1HZ	Ctr	1
			0.78678	1HZ	Ctr	2
			0.820955	1HZ	Ctr	3
			1.01187	1HZ	Ctr	4
			0.848331	1HZ	Ctr	5
			0.860126	1HZ	Lys05	1
			0.742402	1HZ	Lys05	2
			0.749834	1HZ	Lys05	3
			0.887717	1HZ	Lys05	4
			0.865661	1HZ	Lys05	5
			0.956848	3HZ	Ctr	1
			0.699527	3HZ	Ctr	2
			0.690429	3HZ	Ctr	3
			0.949316	3HZ	Ctr	4
			0.780253	3HZ	Ctr	5
			0.734957	3HZ	Lys05	1
			0.530048	3HZ	Lys05	2
			0.574811	3HZ	Lys05	3
			0.784553	3HZ	Lys05	4
			0.701647	3HZ	Lys05	5
			0.688786	7HZ	Ctr	1
			0.470907	7HZ	Ctr	2
			0.432422	7HZ	Ctr	3
			0.74871	7HZ	Ctr	4
			0.534393	7HZ	Ctr	5
			0.513096	7HZ	Lys05	1
			0.261015	7HZ	Lys05	2
			0.288999	7HZ	Lys05	3
			0.46705	7HZ	Lys05	4
			0.302023	7HZ	Lys05	5

## Sheet: Extended Data fig.7
				Extended Data fig.7a						Extended Data fig.7b						Extended Data fig.7c																						Extended Data fig.7d
																					icKO1					icKO2					icKO3					icKO4					ctr1					ctr2
			Weight	age (month)	genotype (glut1)	mouse-num			rotarod	age (month)	genotype (glut1)	mouse-num			Grip strenght	age (month)	genotype (glut1)	mouse-num		AxonՓ(µm)	AxonՓ(nm)	outerՓ(nm)	Axonø/innerø		AxonՓ(µm)	AxonՓ(nm)	outerՓ(nm)	Axonø/innerø		AxonՓ(µm)	AxonՓ(nm)	outerՓ(nm)	Axonø/innerø		AxonՓ(µm)	AxonՓ(nm)	outerՓ(nm)	Axonø/innerø		AxonՓ(µm)	AxonՓ(nm)	outerՓ(nm)	Axonø/innerø		AxonՓ(µm)	AxonՓ(nm)	outerՓ(nm)	Axonø/innerø
			34.2	7	ctr	1			12.6667	7	ctr	1			1.4	7mo	ctr	1		1.24678	1246.78	1372.77	0.908222		0.522978	522.978	602.715	0.867704		0.708768	708.768	808.557	0.876584		1.1503	1150.3	1232.53	0.933283		0.533957	533.957	603.134	0.885305		0.990559	990.559	1068.68	0.926896
			23.3	7	ctr	2			19.3333	7	ctr	2			1.25	7mo	ctr	2		0.461221	461.221	520.421	0.886246		0.780401	780.401	869.999	0.897014		1.54017	1540.17	1638.14	0.940197		1.303	1303	1407.09	0.926023		0.707412	707.412	760.39	0.930328		0.86567	865.67	933.653	0.927186
			22.8	7	ctr	3			20	7	ctr	3			1.3	7mo	ctr	3		0.582987	582.987	655.224	0.889752		2.28755	2287.55	2386.69	0.958461		1.15192	1151.92	1223.1	0.941799		1.89228	1892.28	2007.67	0.942526		0.695905	695.905	841.293	0.827185		0.464225	464.225	564.504	0.822359
			32.5	7	ctr	4			12.6667	7	ctr	4			1.4	7mo	ctr	4		0.846196	846.196	948.102	0.892516		0.932557	932.557	992.371	0.939726		0.774494	774.494	837.959	0.924263		0.890246	890.246	953.958	0.933213		0.549944	549.944	625.052	0.879837		0.963327	963.327	1025.73	0.939167
			33.8	7	ctr	5			16	7	ctr	5			1.15	7mo	ctr	5		0.695368	695.368	851.136	0.816988		1.30591	1305.91	1438.35	0.907919		0.929956	929.956	1021.33	0.910536		1.26378	1263.78	1353.59	0.933655		0.381667	381.667	522.219	0.730855		0.598556	598.556	672.73	0.889742
			22.3	7	ctr	6			12	7	ctr	6			1.05	7mo	ctr	6		1.14132	1141.32	1215.64	0.93886		0.81063	810.63	886.397	0.914523		1.36339	1363.39	1439.98	0.946813		1.20081	1200.81	1277.76	0.939776		1.31921	1319.21	1415.86	0.931738		1.76464	1764.64	1906.75	0.925466
			23.8	7	icKO	1			12.6667	7	icKO	1			1.05	7mo	icKO	1		0.690581	690.581	745.087	0.926845		0.566839	566.839	633.47	0.894816		0.878309	878.309	939.383	0.934985		0.817039	817.039	863.692	0.945985		0.733345	733.345	777.574	0.94312		1.07687	1076.87	1192.93	0.902707
			34	7	icKO	2			14.3333	7	icKO	2			1.3	7mo	icKO	2		0.787809	787.809	838.479	0.93957		1.44157	1441.57	1553.15	0.928156		0.694783	694.783	742.094	0.936247		0.701736	701.736	771.5	0.909573		1.29609	1296.09	1412.47	0.917604		0.612721	612.721	718.452	0.852835
			33	7	icKO	3			16	7	icKO	3			1.3	7mo	icKO	3		0.547536	547.536	608.555	0.899732		0.684995	684.995	739.182	0.926694		1.05314	1053.14	1121.88	0.938727		1.61988	1619.88	1717.2	0.943328		1.33875	1338.75	1434.79	0.933066		0.753217	753.217	809.254	0.930755
			28.3	7	icKO	4			14	7	icKO	4			1.25	7mo	icKO	4		0.658507	658.507	713.36	0.923107		2.29842	2298.42	2486.94	0.924198		1.02573	1025.73	1105.09	0.928182		0.760567	760.567	847.647	0.897268		1.09282	1092.82	1139.61	0.958944		0.678789	678.789	750.457	0.9045
			24.2	7	icKO	5			25.3333	7	icKO	5			1	7mo	icKO	5		1.1784	1178.4	1263.51	0.932635		0.568571	568.571	621.095	0.915433		1.04882	1048.82	1138.03	0.921611		0.753165	753.165	833.354	0.903776		2.43543	2435.43	2587.31	0.941296		0.668129	668.129	737.592	0.905824
			20.4	7	icKO	6			13.6667	7	icKO	6			0.7	7mo	icKO	6		0.677846	677.846	735.273	0.921897		0.544998	544.998	604.637	0.901364		1.24341	1243.41	1323.94	0.939169		1.04338	1043.38	1127.39	0.925476		1.27743	1277.43	1394.54	0.916029		0.920721	920.721	992.593	0.927592
																				0.814298	814.298	900.988	0.903783		0.487589	487.589	558.878	0.872443		1.08022	1080.22	1189.05	0.908472		0.277927	277.927	278.975	0.996244		0.678837	678.837	839.179	0.808931		0.823811	823.811	913.346	0.90197
																				0.456779	456.779	614.585	0.743231		1.28696	1286.96	1376.7	0.934817		1.0105	1010.5	1081.01	0.93478		0.795692	795.692	856.928	0.92854		0.715709	715.709	781.463	0.915857		1.12485	1124.85	1221.76	0.92068
																				1.55843	1558.43	1744.59	0.893294		1.14555	1145.55	1220.46	0.938621		2.08671	2086.71	2180.49	0.956994		0.992718	992.718	1065.16	0.931989		1.02398	1023.98	1114.81	0.918523		0.925405	925.405	1016.97	0.909966
																				0.672715	672.715	723.095	0.930328		0.525479	525.479	578.68	0.908065		2.15552	2155.52	2234.67	0.964577		0.974199	974.199	1042.38	0.93459		0.711289	711.289	823.298	0.863951		0.861898	861.898	950.595	0.906694
																				0.944364	944.364	1020.71	0.925204		1.22605	1226.05	1325.82	0.924749		0.95587	955.87	1014.74	0.941988		0.770195	770.195	860.684	0.894863		0.813388	813.388	916.113	0.887869		0.705007	705.007	783.039	0.900348
																				2.34282	2342.82	2446.19	0.957744		0.743533	743.533	804.289	0.924459		0.830785	830.785	929.099	0.894183		1.28057	1280.57	1375.21	0.931187		0.426572	426.572	472.997	0.90185		0.959747	959.747	1023.53	0.937683
																				0.647848	647.848	705.584	0.918173		0.857207	857.207	912.262	0.939651		1.01693	1016.93	1080.51	0.941157		0.668536	668.536	752.59	0.888313		0.874456	874.456	964.68	0.906473		0.527167	527.167	577.104	0.913471
																				0.619891	619.891	688.413	0.900464		1.16702	1167.02	1242.32	0.939389		0.71045	710.45	773.088	0.918977		0.745457	745.457	816.814	0.912639		1.29734	1297.34	1395.63	0.929574		0.594429	594.429	659.025	0.901983
																				0.661026	661.026	723.834	0.91323		0.887458	887.458	977.105	0.908252		0.508467	508.467	557.621	0.91185		0.73134	731.34	813.154	0.899386		2.17151	2171.51	2305.84	0.941742		0.981794	981.794	1063.03	0.923579
																				0.610427	610.427	683.083	0.893635		0.625403	625.403	682.805	0.915933		0.585786	585.786	644.372	0.909079		0.570735	570.735	657.282	0.868327		1.32033	1320.33	1387.62	0.951512		0.682113	682.113	752.708	0.906212
																				0.782767	782.767	829.786	0.943336		1.83705	1837.05	1924.44	0.954587		0.854388	854.388	918.264	0.930438		1.69787	1697.87	1785.1	0.951133		1.17322	1173.22	1246.43	0.94127		0.912635	912.635	1018.81	0.89579
																				0.558496	558.496	612.684	0.911558		0.667781	667.781	749.645	0.890796		0.713672	713.672	773.346	0.922837		1.18676	1186.76	1265.93	0.937464		1.24958	1249.58	1348.67	0.926531		0.456176	456.176	510.108	0.894272
																				0.870888	870.888	944.384	0.922175		0.769705	769.705	827.345	0.930331		0.542375	542.375	605.217	0.896166		0.565328	565.328	615.262	0.91884		0.847551	847.551	949.732	0.89241		0.739098	739.098	811.35	0.910948
																				0.761174	761.174	835.534	0.911004		0.90887	908.87	955.28	0.951418		0.927563	927.563	1014.05	0.914707		0.776397	776.397	857.903	0.904993		0.904978	904.978	997.419	0.907319		0.887557	887.557	979.294	0.906324
																				0.70477	704.77	760.877	0.92626		0.90644	906.44	985.071	0.920177		0.630342	630.342	684.047	0.921489		1.16151	1161.51	1223.87	0.949049		0.549646	549.646	618.334	0.888914		0.451793	451.793	510.571	0.884878
																				0.561242	561.242	616.46	0.910428		1.25132	1251.32	1373.09	0.911313		1.74242	1742.42	1852.86	0.940395		0.861202	861.202	935.302	0.920774		0.688289	688.289	773.512	0.889824		0.555743	555.743	609.653	0.911572
																				1.09805	1098.05	1158.78	0.947595		0.484635	484.635	601.005	0.806375		1.63726	1637.26	1776.94	0.921395		0.971456	971.456	1053.46	0.922157		0.708662	708.662	774.985	0.91442		0.385878	385.878	467.153	0.82602
																				1.20613	1206.13	1288.87	0.935808		1.24835	1248.35	1361.43	0.916936		1.2166	1216.6	1295.96	0.938764		0.719646	719.646	790.932	0.909871		1.05638	1056.38	1139.39	0.927144		1.10049	1100.49	1191.08	0.923946
																				0.917711	917.711	999.789	0.917904		1.05659	1056.59	1179.42	0.895857		0.618816	618.816	661.071	0.936082		0.489374	489.374	555.619	0.880773		0.662868	662.868	789.7	0.839392		0.80347	803.47	897.7	0.895031
																				0.830868	830.868	898.113	0.925126		0.687679	687.679	770.382	0.892647		0.519482	519.482	649.051	0.800371		0.808622	808.622	905.412	0.893098		0.529197	529.197	604.127	0.875969		0.9382	938.2	1033.05	0.908185
																				0.576126	576.126	621.886	0.926416		0.865818	865.818	954.693	0.906908		0.583695	583.695	691.345	0.844289		0.477871	477.871	541.486	0.882518		0.902442	902.442	991.704	0.909992		0.511136	511.136	595.916	0.85773
																				1.00103	1001.03	1069.57	0.935912		1.19791	1197.91	1266.87	0.945568		0.526875	526.875	681.666	0.772923		0.80693	806.93	866.386	0.931375		0.514313	514.313	564.713	0.910752		0.604827	604.827	659.701	0.91682
																				0.717155	717.155	769.999	0.931371		0.647159	647.159	728.627	0.88819		1.31304	1313.04	1419.63	0.924918		1.49398	1493.98	1577.37	0.947131		0.936045	936.045	1031.96	0.907052		0.9242	924.2	1037.74	0.890585
																				0.946385	946.385	1048.69	0.902443		2.38045	2380.45	2523.33	0.943377		0.768879	768.879	862.396	0.891561		0.922623	922.623	986.949	0.934824		0.486317	486.317	575.141	0.845561		0.518161	518.161	578.629	0.895497
																				1.16993	1169.93	1222.58	0.956934		0.948776	948.776	1027.26	0.9236		0.542834	542.834	617.533	0.879037		0.646166	646.166	700.263	0.922747		0.478201	478.201	556.268	0.859659		1.01385	1013.85	1101.2	0.920685
																				1.12311	1123.11	1210.56	0.927764		0.891015	891.015	957.778	0.930294		1.4734	1473.4	1588.33	0.927638		0.589373	589.373	656.613	0.897596		0.614649	614.649	679.682	0.904319		0.96413	964.13	1047.53	0.920388
																				0.595002	595.002	710.657	0.837256		0.867864	867.864	932.111	0.931074		1.07064	1070.64	1175.98	0.910423		2.15776	2157.76	2276.85	0.947693		0.789655	789.655	920.45	0.857901		1.40363	1403.63	1538.36	0.912422
																				0.362369	362.369	427.57	0.847509		0.768333	768.333	885.031	0.868142		0.685344	685.344	754.444	0.90841		0.949352	949.352	1045.61	0.907937		1.09105	1091.05	1191.21	0.915918		1.73536	1735.36	1844.61	0.940776
																				0.720206	720.206	832.653	0.864953		1.52249	1522.49	1632.11	0.932835		0.535863	535.863	634.855	0.844072		0.481827	481.827	575.67	0.836984		1.61629	1616.29	1745.48	0.925989		0.593585	593.585	664.883	0.892766
																				0.54756	547.56	601.392	0.910488		0.683793	683.793	742.8	0.920561		0.546116	546.116	616.72	0.885516		0.828675	828.675	922.151	0.898633		0.892548	892.548	984.601	0.906507		0.69407	694.07	765.807	0.906325
																				0.737241	737.241	844.56	0.87293		0.499412	499.412	563.039	0.886995		0.558068	558.068	644.235	0.866249		1.59691	1596.91	1716.05	0.930577		0.994299	994.299	1096.1	0.907127		0.968411	968.411	1067.7	0.907004
																				0.776502	776.502	852.137	0.911241		0.729122	729.122	810.76	0.899307		0.641865	641.865	735.033	0.873247		0.46605	466.05	511.302	0.911496		1.08756	1087.56	1158.45	0.93881		0.486734	486.734	581.01	0.837739
																				0.636866	636.866	729.711	0.872765		0.869585	869.585	972.829	0.893872		0.52373	523.73	606.051	0.864168		0.553058	553.058	611.88	0.903867		0.817247	817.247	869.14	0.940295		0.620794	620.794	695.429	0.892678
																				0.884134	884.134	945.082	0.935511		1.14611	1146.11	1212.39	0.94533		1.23465	1234.65	1324.59	0.932096		0.757609	757.609	837.172	0.904962		0.758288	758.288	848.815	0.893349		0.578068	578.068	662.398	0.87269
																				1.60672	1606.72	1699.68	0.945307		0.76438	764.38	832.248	0.918453		0.721616	721.616	759.268	0.950409		1.11932	1119.32	1184.95	0.944614		0.597619	597.619	651.42	0.917409		0.707449	707.449	795.074	0.88979
																				0.771925	771.925	851.398	0.906656		0.845874	845.874	936.661	0.903074		0.896878	896.878	967.144	0.927347		0.76552	765.52	848.977	0.901697		0.987275	987.275	1081.99	0.912466		0.682046	682.046	788.433	0.865064
																				0.572203	572.203	630.669	0.907296		0.708523	708.523	765.546	0.925514		0.611859	611.859	691.515	0.884809		1.05321	1053.21	1135.89	0.927206		1.46222	1462.22	1570.85	0.930842		0.50715	507.15	561.476	0.903245
																				0.545557	545.557	598.08	0.912181		0.811411	811.411	913.339	0.8884		0.644108	644.108	693.489	0.928793		1.31327	1313.27	1397.92	0.939442		0.76126	761.26	848.853	0.896811		0.674759	674.759	754.539	0.894266
																				0.766842	766.842	851.741	0.900324		0.805242	805.242	909.746	0.885128		0.865727	865.727	949.38	0.911887		1.31233	1312.33	1391.14	0.943347		1.1722	1172.2	1242.9	0.943119		0.484919	484.919	556.403	0.871525
																				0.851945	851.945	933.295	0.912835		0.791156	791.156	892.867	0.886085		0.48932	489.32	529.141	0.924745		0.564655	564.655	621.338	0.908772		0.771853	771.853	864.568	0.892762		0.912678	912.678	965.35	0.945438
																				0.585103	585.103	659.954	0.886581		0.927655	927.655	997.879	0.929627		0.688389	688.389	762.818	0.902429		0.510449	510.449	554.633	0.920337		0.999212	999.212	1068.8	0.934893		0.546014	546.014	623.04	0.87637
																				0.495458	495.458	546.35	0.906852		0.534957	534.957	609.599	0.877555		0.725195	725.195	804.648	0.901258		0.487394	487.394	559.529	0.87108		0.794831	794.831	905.933	0.877361		0.799351	799.351	977.545	0.817713
																				0.701605	701.605	810.513	0.865631		0.818994	818.994	890.238	0.919972		1.32181	1321.81	1381.08	0.957088		0.831041	831.041	893.278	0.930328		0.938524	938.524	1013.64	0.925891		0.968482	968.482	1040.13	0.931119
																				0.777169	777.169	867.94	0.895418		0.697904	697.904	757.747	0.921025		1.08184	1081.84	1165.21	0.928445		1.00191	1001.91	1104.27	0.9073		0.478214	478.214	551.83	0.866597		2.03733	2037.33	2152.58	0.946458
																				0.430314	430.314	508.854	0.845653		0.584391	584.391	639.342	0.91405		0.493443	493.443	542.677	0.909275		1.22552	1225.52	1308.14	0.936844		0.555796	555.796	621.992	0.893574		0.805287	805.287	900.468	0.894299
																				0.938441	938.441	1026.99	0.913778		0.838917	838.917	937.742	0.894614		0.548338	548.338	606.067	0.904748		0.990781	990.781	1075.35	0.921356		1.04759	1047.59	1130.26	0.926858		0.761187	761.187	846.413	0.89931
																				0.778829	778.829	933.334	0.834459		1.00027	1000.27	1086.35	0.92077		1.5451	1545.1	1638.52	0.942988		0.75983	759.83	829.873	0.915597		0.846595	846.595	960.983	0.880968		1.83788	1837.88	1960.04	0.937677
																				0.59735	597.35	669.521	0.892205		0.938381	938.381	1065.36	0.880811		0.645978	645.978	687.755	0.939255		1.20474	1204.74	1283.58	0.938582		1.23493	1234.93	1326.77	0.930772		1.73912	1739.12	1893.02	0.918704
																				1.25827	1258.27	1351.35	0.931121		0.74627	746.27	840.521	0.887866		0.537323	537.323	621.459	0.864615		2.33333	2333.33	2467	0.945816		1.13735	1137.35	1217.71	0.934009		0.430877	430.877	483.002	0.89208
																				0.906729	906.729	1005.57	0.901707		1.32514	1325.14	1437	0.922156		0.770625	770.625	862.035	0.89396		0.505344	505.344	585.623	0.862916		0.560512	560.512	643.777	0.870662		0.561476	561.476	646.084	0.869044
																				1.03605	1036.05	1124.4	0.921431		1.26744	1267.44	1364.47	0.92889		0.741228	741.228	810.121	0.91496		1.35735	1357.35	1414.59	0.959536		0.891203	891.203	1005.01	0.886759		0.61157	611.57	702.441	0.870635
																				1.03349	1033.49	1122.96	0.920323		1.35004	1350.04	1447.74	0.932511		1.26131	1261.31	1332.9	0.946291		0.793613	793.613	857.834	0.925136		0.893836	893.836	966.151	0.925152		1.20293	1202.93	1340.68	0.89725
																				0.630207	630.207	697.152	0.903973		0.95772	957.72	1080.5	0.886365		0.863528	863.528	971.831	0.888558		0.892247	892.247	958.746	0.930639		0.97096	970.96	1084.28	0.895489		0.483789	483.789	537.964	0.899297
																				0.824627	824.627	933.871	0.88302		0.668477	668.477	793.671	0.84226		0.920361	920.361	1003.15	0.917473		0.566492	566.492	745.619	0.75976		0.855657	855.657	948.903	0.901733		1.80303	1803.03	1921.4	0.938395
																				0.563103	563.103	636.392	0.884836		0.721911	721.911	801.623	0.900561		1.48191	1481.91	1571.24	0.943143		1.9149	1914.9	2004.79	0.955163		0.813686	813.686	910.445	0.893723		1.01973	1019.73	1170.99	0.870825
																				0.689531	689.531	783.135	0.880475		0.792853	792.853	922.68	0.859293		1.14211	1142.11	1213.34	0.941297		1.0048	1004.8	1087.76	0.923733		1.87596	1875.96	1985.45	0.944853		1.0138	1013.8	1127.59	0.899085
																				0.564231	564.231	642.6	0.878044		0.587183	587.183	647.002	0.907544		0.76375	763.75	838.252	0.911121		0.523166	523.166	581.63	0.899483		0.708949	708.949	919.837	0.770733		0.906624	906.624	1005.72	0.901466
																				0.73464	734.64	815.658	0.900672		0.682036	682.036	765.756	0.89067		1.20264	1202.64	1249.63	0.962394		2.55115	2551.15	2723.71	0.936645		0.69882	698.82	819.507	0.852732		0.766834	766.834	877.013	0.87437
																				0.636588	636.588	686.257	0.927623		0.459105	459.105	512.928	0.895068		0.928577	928.577	1019.76	0.91058		0.752686	752.686	797.635	0.943648		0.449531	449.531	503.179	0.893381		0.585131	585.131	636.943	0.918655
																				0.970521	970.521	1045.57	0.928224		0.717931	717.931	805.474	0.891315		0.911435	911.435	962.694	0.946755		2.19836	2198.36	2411.58	0.911584		0.577609	577.609	622.529	0.927842		0.540426	540.426	622.792	0.867746
																				1.0731	1073.1	1144.78	0.93739		1.00022	1000.22	1109.92	0.901161		1.22964	1229.64	1293.15	0.950883		1.08986	1089.86	1220.03	0.893308		0.641885	641.885	677.556	0.947353		0.401523	401.523	617.517	0.650221
																				0.647645	647.645	728.965	0.888445		1.71162	1711.62	1792.35	0.954958		0.732647	732.647	808.691	0.905967		0.825556	825.556	886.057	0.93172		1.28354	1283.54	1377.66	0.931686		0.90644	906.44	986.341	0.918992
																				0.820086	820.086	897.616	0.913627		0.722265	722.265	781.74	0.923919		1.01269	1012.69	1061.78	0.953766		0.888429	888.429	972.508	0.913543		1.36306	1363.06	1487.41	0.916398		0.623192	623.192	690.524	0.902492
																				0.484513	484.513	557.856	0.868527		0.606251	606.251	703.015	0.862359		0.60732	607.32	643.482	0.943804		0.531533	531.533	621.127	0.855756		0.663546	663.546	730.321	0.908567		1.37455	1374.55	1453.13	0.945924
																				0.931316	931.316	1013.21	0.919173		0.624228	624.228	707.648	0.882116		1.35706	1357.06	1435.69	0.945236		0.699153	699.153	784.177	0.891575		1.07221	1072.21	1148.08	0.933916		0.462718	462.718	504.363	0.917431
																				1.54009	1540.09	1646.48	0.935382		0.801128	801.128	974.33	0.822235		0.658472	658.472	702.716	0.937039		0.652903	652.903	731.77	0.892225		1.06491	1064.91	1168.07	0.911676		1.1259	1125.9	1264.13	0.89065
																				0.979093	979.093	1054.15	0.928797		0.771114	771.114	826.941	0.932489		0.435395	435.395	472.505	0.921462		0.587451	587.451	659.114	0.891273		0.632538	632.538	697.97	0.906254		0.628702	628.702	754.183	0.83362
																				1.83293	1832.93	1935.47	0.947021		0.747863	747.863	839.811	0.890513		1.01609	1016.09	1088.91	0.933128		0.675773	675.773	729.706	0.92609		0.641492	641.492	694.524	0.923643		0.765212	765.212	882.461	0.867134
																				0.975655	975.655	1066.42	0.914889		1.11766	1117.66	1262.59	0.885214		0.484101	484.101	544.065	0.889785		0.826152	826.152	907.763	0.910097		0.650075	650.075	705.463	0.921487		1.4677	1467.7	1598.51	0.918167
																				0.74292	742.92	806.247	0.921454		0.610379	610.379	688.441	0.886609		0.718497	718.497	766.376	0.937526		1.44031	1440.31	1517.7	0.949012		0.550748	550.748	607.725	0.906245		1.04968	1049.68	1178.2	0.89092
																				1.09599	1095.99	1188.19	0.922399		1.3556	1355.6	1444.33	0.938569		0.770582	770.582	822.031	0.937413		1.48395	1483.95	1614.23	0.919295		0.94957	949.57	1070.74	0.886837		0.561838	561.838	676.801	0.830137
																				0.77676	776.76	854.983	0.908509		0.777742	777.742	859.815	0.904546		0.87446	874.46	948.226	0.922207		0.964813	964.813	1047.35	0.921194		1.22091	1220.91	1308.27	0.933222		0.696447	696.447	798.875	0.871785
																				0.593762	593.762	658.129	0.902197		0.551961	551.961	596.18	0.925829		0.560208	560.208	604.328	0.926992		1.31942	1319.42	1382.08	0.95466		0.611125	611.125	661.552	0.923774		0.691022	691.022	757.881	0.911781
																				1.96989	1969.89	2065.46	0.953725		1.27959	1279.59	1353.55	0.945364		1.38158	1381.58	1495.86	0.923604		0.834898	834.898	910.132	0.917337		1.27518	1275.18	1373.96	0.92811		0.992246	992.246	1064.12	0.932456
																				0.618117	618.117	731.048	0.845521		0.8432	843.2	941.144	0.895931		0.831936	831.936	925.592	0.898815		0.882873	882.873	960.512	0.919169		0.982869	982.869	1080.88	0.909321		0.657032	657.032	759.415	0.865182
																				0.692302	692.302	755.399	0.916472		1.06374	1063.74	1150.99	0.924194		0.601114	601.114	654.247	0.918787		0.91544	915.44	996.982	0.918211		1.16613	1166.13	1239.52	0.940793		0.983022	983.022	1114.98	0.881647
																				1.20143	1201.43	1281.7	0.937373		1.15766	1157.66	1248.02	0.927594		0.884108	884.108	980.899	0.901325		0.759687	759.687	843.41	0.900733		0.6627	662.7	735.082	0.901533		0.97862	978.62	1088.97	0.898664
																				0.556409	556.409	605.926	0.918278		0.866106	866.106	999.609	0.866445		0.900093	900.093	958.473	0.939091		0.796092	796.092	884.509	0.900039		0.912078	912.078	987.298	0.923813		0.773376	773.376	858.167	0.901196
																				0.610228	610.228	664.632	0.918145		1.25427	1254.27	1396.62	0.898077		0.961038	961.038	1062.66	0.904368		0.788462	788.462	855.125	0.922044		1.16197	1161.97	1230.24	0.944508		1.93228	1932.28	2085.99	0.926311
																				1.38909	1389.09	1477.98	0.93986		0.684837	684.837	770.246	0.889115		0.670333	670.333	748.459	0.895618		1.01055	1010.55	1117.03	0.904683		0.661705	661.705	733.573	0.902031		0.689693	689.693	818.254	0.842884
																				0.568404	568.404	637.154	0.892099		1.17468	1174.68	1295.75	0.906566		1.20873	1208.73	1309.84	0.92281		0.631111	631.111	725.331	0.870101		0.743542	743.542	832.137	0.893532		1.00715	1007.15	1080.6	0.93203
																				0.657077	657.077	719.172	0.913657		0.677164	677.164	761.553	0.889188		0.800858	800.858	904.985	0.884941		0.782411	782.411	887.28	0.881808		1.14466	1144.66	1235.12	0.926758		0.639798	639.798	698.646	0.915769
																				1.10522	1105.22	1200.49	0.920638		0.840751	840.751	915.121	0.918732		0.508028	508.028	559.745	0.907607		1.17483	1174.83	1294.77	0.907364		0.625995	625.995	709.78	0.881956		0.614756	614.756	704.528	0.872578
																				0.846703	846.703	918.361	0.921973		1.27863	1278.63	1372.03	0.931922		0.540977	540.977	598.491	0.903903		1.71433	1714.33	1818.12	0.942911		0.574713	574.713	664.819	0.864465		0.81505	815.05	888.502	0.917331
																				0.678948	678.948	726.392	0.934685		0.567954	567.954	641.548	0.885287		1.18117	1181.17	1308.72	0.902538		0.796923	796.923	864.367	0.921973		0.688665	688.665	806.581	0.853808		1.02596	1025.96	1122.37	0.91411
																				0.78249	782.49	847.856	0.922905		0.573582	573.582	649.465	0.883162		1.1244	1124.4	1246.84	0.901799		0.909537	909.537	1027.08	0.885557		0.635129	635.129	753.1	0.843353		0.715599	715.599	810.347	0.883077
																				0.930689	930.689	995.297	0.935087		1.33787	1337.87	1423.76	0.939671		0.821249	821.249	907.333	0.905124		0.667648	667.648	726.076	0.919529		1.23579	1235.79	1375.68	0.898314		0.622977	622.977	733.247	0.849614
																				1.28779	1287.79	1392.39	0.92488		1.01736	1017.36	1118.01	0.909978		1.19449	1194.49	1295.03	0.922359		0.669012	669.012	732.817	0.912931		1.10477	1104.77	1188.12	0.929848		1.00525	1005.25	1072.31	0.937467
																				0.684703	684.703	748.042	0.915327		0.812642	812.642	928.195	0.875507		0.872103	872.103	998.037	0.873818		0.532254	532.254	645.851	0.824113							0.761368	761.368	833.228	0.913758
																				0.988131	988.131	1057.67	0.934257		0.867569	867.569	920.742	0.94225							2.21262	2212.62	2328.88	0.950082							0.552275	552.275	609.39	0.906277
																				0.588081	588.081	637.447	0.922557		0.649122	649.122	706.559	0.918709							0.864898	864.898	1435.73	0.602408							1.02582	1025.82	1116.76	0.918573
																				0.477844	477.844	533.319	0.895982		1.0347	1034.7	1113.66	0.929099							0.811411	811.411	866.34	0.936595							0.881926	881.926	993.263	0.887908
																				0.546991	546.991	598.507	0.913926		0.928849	928.849	992.632	0.935743							1.00655	1006.55	1113.47	0.903972							1.11149	1111.49	1215.97	0.914071
																				0.983555	983.555	1036.28	0.94912		1.01396	1013.96	1119.89	0.905408							2.08766	2087.66	2224.48	0.938493							0.672121	672.121	752.495	0.89319
																				0.889045	889.045	939.732	0.946062		0.660391	660.391	703.304	0.938984							1.74701	1747.01	1839.18	0.949886							0.628117	628.117	727.668	0.863192
																				0.41464	414.64	488.636	0.848566		0.863297	863.297	933.822	0.924477							0.578017	578.017	627.015	0.921855							0.799761	799.761	932.234	0.857897
																				0.820594	820.594	883.897	0.928382		0.695778	695.778	796.808	0.873206							0.863521	863.521	931.478	0.927044							1.26283	1262.83	1374.97	0.918437
																				0.954813	954.813	1064.88	0.896636		1.18326	1183.26	1388.32	0.8523							1.559	1559	1678.4	0.92886							0.609712	609.712	714.017	0.853919
																				0.519469	519.469	603.003	0.86147		0.798965	798.965	892.438	0.895262							1.77145	1771.45	1864.13	0.950285							0.859571	859.571	952.71	0.902239
																				1.04295	1042.95	1098.83	0.949147		0.667083	667.083	726.397	0.918345							1.58352	1583.52	1706.51	0.927926							0.552886	552.886	622.813	0.887724
																				0.753526	753.526	798.107	0.944142		0.780456	780.456	854.745	0.913086							0.552281	552.281	626.508	0.881524							0.592828	592.828	651.848	0.909457
																				0.816256	816.256	886.242	0.921031		0.525155	525.155	602.002	0.872347							1.21906	1219.06	1300.11	0.937656							0.593082	593.082	691.98	0.85708
																				0.72784	727.84	788.791	0.922728		0.721216	721.216	792.411	0.910154							0.921222	921.222	1016.94	0.905879							0.728699	728.699	779.826	0.934439
																				0.71003	710.03	773.736	0.917664		0.731837	731.837	823.23	0.888982							0.654398	654.398	713.447	0.917233							0.86567	865.67	954.827	0.906626
																				0.834988	834.988	907.159	0.920443		1.11007	1110.07	1180.35	0.94046							0.558643	558.643	688.889	0.810934							0.602329	602.329	708.181	0.85053
																				0.674059	674.059	727.348	0.926735		1.03069	1030.69	1126.21	0.91518							0.831321	831.321	882.814	0.941673							0.576586	576.586	652.225	0.88403
																				0.943759	943.759	1038.75	0.908552		0.830343	830.343	893.51	0.929305							1.08326	1083.26	1152.36	0.940039							0.629566	629.566	706.832	0.890687
																				0.582947	582.947	646.196	0.902121		0.448808	448.808	514.032	0.873112							0.489749	489.749	565.148	0.866585							1.18541	1185.41	1270.75	0.932846
																				0.583015	583.015	665.346	0.876258		0.516837	516.837	573.971	0.900459							1.16568	1165.68	1248.17	0.933906							0.809437	809.437	898.343	0.901033
																				0.630404	630.404	698.153	0.90296		0.797898	797.898	868.325	0.918893							0.57728	577.28	634.07	0.910435							1.58878	1588.78	1705.12	0.931767
																				0.580038	580.038	652.622	0.888782		0.918589	918.589	990.933	0.926994							0.691766	691.766	782.796	0.883712							0.431249	431.249	493.795	0.873337
																				0.589829	589.829	673.261	0.876078		0.713548	713.548	770.139	0.926518							0.486222	486.222	553.408	0.878596							0.819491	819.491	924.739	0.886186
																				0.758629	758.629	835.216	0.908303		1.23031	1230.31	1318.73	0.932949							0.943641	943.641	1036.7	0.91024							0.637884	637.884	690.847	0.923337
																				0.861602	861.602	919.627	0.936903		0.83707	837.07	907.903	0.921982							0.583897	583.897	665.42	0.877486							0.681291	681.291	821.688	0.829136
																				0.692387	692.387	782.197	0.885182		0.554065	554.065	613.432	0.903222							0.571527	571.527	624.732	0.914836							0.654938	654.938	758.05	0.863978
																				0.737481	737.481	798.764	0.923278		0.641706	641.706	753.017	0.85218							0.567608	567.608	661.998	0.857417							0.858461	858.461	962.605	0.89181
																				0.861712	861.712	918.364	0.938312		0.733725	733.725	821.436	0.893222							1.09665	1096.65	1183.04	0.926978							0.898003	898.003	1034.32	0.868208
																				0.919146	919.146	995.89	0.922939		1.00205	1002.05	1114.06	0.899456							0.720884	720.884	829.245	0.869326							0.813581	813.581	901.192	0.902784
																				0.53519	535.19	581.015	0.921129		0.987935	987.935	1082.54	0.912611							1.04527	1045.27	1122.35	0.93132							0.737352	737.352	912.168	0.808351
																				0.567683	567.683	681.848	0.832564		0.800826	800.826	858.205	0.93314							0.735527	735.527	822.9	0.893824							1.72102	1721.02	1831.2	0.939832
																				0.758197	758.197	834.034	0.909072		0.845747	845.747	944.426	0.895514							0.472248	472.248	639.639	0.738303							0.872189	872.189	992.186	0.879058
																				0.709707	709.707	792.361	0.895686		0.557962	557.962	640.433	0.871226							0.590534	590.534	733.568	0.805016							0.458341	458.341	551.349	0.831308
																				0.608889	608.889	680.072	0.89533		0.490932	490.932	607.66	0.807905							1.59261	1592.61	1677.69	0.949286							0.683668	683.668	777.881	0.878885
																				0.538986	538.986	626.1	0.860863		0.776198	776.198	869.679	0.892511							1.08313	1083.13	1187.85	0.911835							0.649334	649.334	739.129	0.878512
																				0.491353	491.353	544.763	0.901956		0.663353	663.353	744.537	0.89096							1.70454	1704.54	1823.7	0.934661							1.19553	1195.53	1252.32	0.954647
																				1.24123	1241.23	1327.91	0.934722		0.902424	902.424	999.461	0.902911							0.970717	970.717	1030.87	0.941651							0.815883	815.883	922.638	0.884294
																				0.829822	829.822	891.041	0.931295		0.650095	650.095	731.474	0.888747							0.805177	805.177	883.727	0.911116							0.782507	782.507	923.334	0.84748
																				0.483538	483.538	533.699	0.906012		1.16022	1160.22	1258.88	0.921633							1.2486	1248.6	1336.2	0.934439							0.430869	430.869	509.247	0.846092
																				0.870553	870.553	932.814	0.933255		0.673607	673.607	740.626	0.90951							1.06466	1064.66	1164.8	0.91403							0.593182	593.182	658.174	0.901254
																				0.724721	724.721	794.716	0.911925		0.703839	703.839	801.149	0.878538							0.621143	621.143	698.552	0.889186							0.680477	680.477	759.502	0.895952
																				0.793221	793.221	859.011	0.923412		0.621438	621.438	692.122	0.897874							1.61187	1611.87	1712.84	0.941051							1.15426	1154.26	1249.8	0.923556
																				0.583431	583.431	665.888	0.876169		0.535147	535.147	617.793	0.866224							2.06038	2060.38	2155.31	0.955957							0.932009	932.009	1030.34	0.904568
																				0.883712	883.712	943.725	0.936408		1.26267	1262.67	1371.69	0.920527							0.86264	862.64	933.906	0.92369							0.439889	439.889	517.382	0.850221
																				1.01827	1018.27	1099.58	0.926054												1.00844	1008.44	1094.14	0.921678							1.53406	1534.06	1656.81	0.925909
																				0.901712	901.712	965.648	0.933789												0.473108	473.108	548.129	0.863132							0.55221	552.21	662.928	0.832987
																				0.541395	541.395	578.76	0.935441												0.641951	641.951	726.483	0.883643							0.811419	811.419	919.705	0.882259
																				0.834855	834.855	943.204	0.885127												0.639537	639.537	746.261	0.856988							0.586267	586.267	713.888	0.82123
																				0.452032	452.032	503.433	0.8979												0.7767	776.7	874.591	0.888072							0.677397	677.397	736.89	0.919264
																				0.805377	805.377	968.083	0.83193												1.10081	1100.81	1203.33	0.914802							0.990788	990.788	1094.4	0.905323
																				1.71999	1719.99	1823.89	0.943032												0.65227	652.27	729.18	0.894525							0.528943	528.943	594.473	0.889767
																				0.602688	602.688	663.704	0.908068												0.714485	714.485	801.746	0.891161							0.639588	639.588	767.176	0.833692
																				0.56703	567.03	613.875	0.923689												0.496516	496.516	600.639	0.826646							0.893491	893.491	997.78	0.895479
																																													0.520112	520.112	638.767	0.814244
																																													0.694226	694.226	816.654	0.850087
																																													0.603965	603.965	690.994	0.874052
																																													0.5459	545.9	637.858	0.855832
																																													0.493337	493.337	660.029	0.747447
																																													0.754804	754.804	856.676	0.881085
																																													0.760576	760.576	890.61	0.853994
																																													1.03877	1038.77	1163.48	0.892814
																																													0.42965	429.65	507.092	0.847283
																																													0.700586	700.586	742.575	0.943454
																																													0.939299	939.299	1013.95	0.926378
																																													0.418112	418.112	465.36	0.89847
																																													1.39314	1393.14	1507.76	0.923982
																																													0.817921	817.921	897.003	0.911838
																																													0.757475	757.475	843.523	0.89799
																																													0.86264	862.64	933.906	0.92369
																																													1.00844	1008.44	1094.14	0.921678
																																													0.473108	473.108	548.129	0.863132
																																													0.641951	641.951	726.483	0.883643
																																													0.639537	639.537	746.261	0.856988
																																													0.7767	776.7	874.591	0.888072
																																													1.10081	1100.81	1203.33	0.914802
																																													0.65227	652.27	729.18	0.894525
																																													0.714485	714.485	801.746	0.891161
																																													0.496516	496.516	600.639	0.826646
[truncated: 38 more columns]

## Sheet: Extended Data fig.8
			Extended Data fig.8b					Extended Data fig.8d					Extended Data fig.8e
		CC1+DAPI+	Genotype (glut1)	Optic nerve-num			IL33+CC1+/CC1+	Genotype (glut1)	Optic nerve-num			IL33+CC1+/CC1+	Genotype (glut1)	Optic nerve-num
		99.9113	ctr	1			108.322	ctr	1			105.781	ctr	1
		102.182	ctr	2			98.692	ctr	2			101.356	ctr	2
		99.1446	ctr	3			95.161	ctr	3			105.198	ctr	3
		98.762	ctr	4			97.8246	ctr	4			87.6645	ctr	4
		105.058	icKO	1			94.2444	icKO	1			95.3379	icKO	1
		108.012	icKO	2			116.021	icKO	2			104.346	icKO	2
		93.2845	icKO	3			111.672	icKO	3			133.188	icKO	3
		95.1776	icKO	4			109.831	icKO	4			125.148	icKO	4
